# Supplementary material for: Chronic IL-1β-induced inflammation regulates epithelial-to-mesenchymal transition memory phenotypes via epigenetic modifications in non-small cell lung cancer
Source: Sci Rep. 2020 Jan 15;10:377. doi: 10.1038/s41598-019-57285-y (PMC6962381; doi:10.1038/s41598-019-57285-y)
Supplement: Supplementary file 2 — Dataset 2. [file 41598_2019_57285_MOESM2_ESM.xlsx]

## Sheet: Table S1
GeneSymbol	d6	d15	d21	-d6	-d15	-d30	clusterID
TNIP3	2.31354	3.26044	3.15392	3.23326	-1.30804	1.77761	1
MAP2	0.096116	1.40944	1.6764	0.844239	0.465728	-0.474914	1
SMURF2	0.527298	1.20254	1.03492	0.402825	0.034189	0.052273	1
PPP4R4	1.39964	2.53154	2.77816	0.941049	0.716521	-0.229087	1
NBEAP1	0.405958	2.13997	1.64432	0.429887	0.623233	-0.106457	1
POU2F2	1.53816	1.21375	1.5629	0.429254	-0.553063	-0.088138	1
CREB5	1.85235	2.3608	2.35803	0.789159	-0.46472	-1.07026	1
IL11	2.96252	1.83727	2.55851	1.78833	1.20091	0.828581	1
PDZK1IP1	3.6469	2.28983	3.14361	2.40535	1.79918	1.0969	1
SERPINE1	1.48121	0.94863	1.4736	1.07331	0.527538	0.395722	1
JUN	2.00893	1.29861	1.98283	1.45619	0.677776	0.664464	1
ECM2	2.36409	1.52315	0.965698	0.944611	0.818635	0.585685	1
PODXL	1.42822	1.30692	0.846657	0.871064	0.550044	0.692913	1
TSPAN2	2.06618	1.59703	0.859137	1.21559	0.616383	0.842202	1
NFE2L3	1.16991	1.28345	0.658197	0.618565	0.533478	0.463266	1
KRT34	3.84634	3.93825	2.40917	2.05103	1.64682	1.18089	1
SLC39A8	1.00242	1.17606	0.751246	0.462873	0.446015	0.253503	1
TDO2	1.7009	1.85377	1.1289	1.37418	0.694924	0.650828	1
LHFP	1.41828	1.70053	1.22631	1.17898	0.677726	0.723153	1
KYNU	1.36168	1.31053	1.04473	0.255537	0.552949	0.558412	1
PLAUR	1.356	0.884062	1.16963	0.378453	0.203836	0.32823	1
CSF3	9.16024	6.27234	7.68021	1.33223	1.78224	1.76748	1
DNER	3.15345	2.22315	3.26943	0.900605	0.785466	0.564508	1
ASS1	2.77806	1.49885	1.74137	0.597886	0.686442	0.83808	1
CCL20	7.1505	5.25805	5.63015	2.17093	3.04637	2.15206	1
NFKBIA	2.16768	1.48981	1.88812	0.739651	0.502294	0.847867	1
SLC25A37	1.47857	1.31024	1.3773	0.303897	0.49537	0.490129	1
C1QTNF1	2.76515	2.05563	2.67553	0.72916	0.922041	0.938833	1
IKBKE	2.15865	1.49816	1.65014	0.373687	0.570506	0.987498	1
LTBP2	1.16285	0.854446	1.03343	0.410943	0.607434	0.588688	1
PLAU	1.31865	0.840627	1.22838	0.431135	0.526083	0.73287	1
ALOXE3	1.56276	0.87611	1.35666	0.439688	0.528734	0.791756	1
SERINC2	1.55356	0.974608	1.3116	0.428286	0.469651	0.927067	1
NGF	3.59901	4.60287	2.82503	1.6171	1.90462	0.084856	1
FAM126A	1.38488	1.88535	1.44998	0.869143	0.503924	0.047834	1
GBP2	2.5719	3.19012	2.84521	1.05439	1.37831	-0.026361	1
PDGFC	0.772065	1.25768	1.13232	0.599663	0.600017	0.037805	1
BIRC3	2.12115	2.03197	1.39191	0.663347	0.448634	0.378639	1
GCH1	1.4775	1.35633	1.00167	0.567416	0.290563	0.104148	1
TNFAIP3	4.02943	3.1551	3.19386	1.26504	0.926757	1.09819	1
IRAK2	2.96374	2.20667	2.01851	0.630827	0.910364	0.617752	1
NAMPT	2.19991	2.4078	1.92008	0.632775	0.498838	0.416533	1
C15orf48	6.22301	5.53095	4.92315	1.45078	1.52522	1.20445	1
NAMPTP1	2.24979	2.22224	1.91416	0.687909	0.696479	0.539751	1
SAMD4A	1.26049	1.32742	1.18383	0.624926	0.495192	0.180087	1
DOCK4	1.50252	1.72583	1.43122	0.79055	0.577624	0.391768	1
STK17A	1.26466	1.44213	1.08215	0.528659	0.399077	0.233346	1
NRP2	1.42318	1.40703	1.22365	0.674706	0.420248	0.553503	1
EREG	1.83203	1.86851	1.64354	0.889296	0.519262	0.622522	1
BCL2A1	4.34694	4.00419	3.8224	2.04856	1.1519	1.48709	1
ETS1	1.56373	1.29364	1.30143	0.772503	0.492799	0.494206	1
ITGA2	1.15736	1.47617	1.2657	0.531556	0.392548	0.400673	1
GFPT2	1.53798	1.6153	1.55646	0.615309	0.653432	0.641386	1
ENSG00000231574	2.62422	2.967	2.35933	1.03125	0.97129	1.02206	1
PID1	3.02549	3.16004	3.33776	1.3439	0.941749	0.809925	1
STC1	2.99657	3.55068	2.39762	1.59783	0.825679	1.12688	1
QPCT	1.51003	1.47066	1.3525	0.550916	0.708622	0.182583	1
PTX3	4.50293	3.8846	3.67965	2.01912	2.24712	0.380507	1
TNFRSF9	3.44144	3.16136	2.95934	2.07253	1.87069	0.794004	1
VDR	2.85839	2.14749	2.17499	1.43582	1.15451	0.693014	1
BMPER	3.07038	2.72415	2.86577	1.70598	0.911215	0.518654	1
LAMB3	2.70859	2.32758	2.69129	1.67612	1.12856	0.578908	1
MICAL2	1.155	1.34486	1.34755	0.887395	0.607293	0.366734	1
GLIPR1	2.62854	3.18653	2.818	1.89217	1.15722	0.662684	1
NT5E	2.64988	3.22231	2.8879	1.79474	1.43564	0.92004	1
CTSS	1.35217	1.77031	1.60232	0.943142	0.877344	0.607257	1
ADGRF4	1.20291	1.40827	1.41578	0.770874	0.636067	0.186555	1
GEM	1.08997	1.34205	1.37548	0.784049	0.635016	0.27658	1
PAPPA	0.868514	1.0427	1.20286	0.512512	0.585935	0.185427	1
SERPINA1	3.40829	4.03974	4.4753	2.3759	2.36238	0.767032	1
TANC2	1.01934	1.26188	1.3536	0.716623	0.347837	0.160016	1
OTUB2	1.08411	0.92568	1.3613	0.448696	0.003963	0.208798	1
NEDD4	1.05907	1.34182	0.889548	0.394727	-0.014434	-0.190367	1
NAV3	1.38998	2.0453	1.74933	0.799377	0.168602	0.012379	1
EBF1	1.92489	2.53114	1.826	0.93933	0.171055	0.096111	1
HMGA2	1.54726	2.19393	1.64816	0.516931	0.099493	0.218803	1
IL32	2.77405	1.96214	1.88786	0.395476	0.002811	-0.218265	1
SCN1B	2.6894	2.2028	1.89653	0.171664	0.102634	-0.290405	1
SOD2	2.71421	2.44331	2.17833	0.343979	0.120771	-0.012059	1
CXCL3	4.62038	4.10037	4.14445	0.322296	0.198882	-0.057762	1
IFNGR1	1.33646	1.17156	0.908809	0.17182	0.254252	0.096186	1
CXCL5	3.6141	2.99831	2.44186	0.273133	0.312811	0.179714	1
TNIP1	2.07904	1.81322	1.634	0.201959	0.064608	0.197668	1
CLDN1	1.64316	1.43258	1.19436	0.205736	0.007125	0.261877	1
SLC16A6	2.32263	2.31904	1.97913	-0.08786	0.145669	0.480917	1
MT2A	1.71335	1.40895	1.80851	0.109802	-0.156517	0.378637	1
ZC3H12A	3.76364	2.7974	3.38154	-0.058847	0.079573	0.388961	1
ISM1	1.39321	1.45734	1.39566	0.379919	0.339755	0.089587	1
SERPINB8	1.49694	1.7125	1.47211	0.543861	0.39433	0.084881	1
SRPX2	1.35682	1.76994	1.86186	0.426178	0.223907	0.165372	1
TNFSF14	1.87877	2.58941	2.42043	0.661097	0.523084	0.244042	1
KIAA1217	1.12877	1.50769	1.40198	0.413369	0.166496	0.215564	1
F2RL2	1.54741	1.79219	1.71394	0.48308	0.230469	0.255696	1
C3	1.61254	1.5116	1.64901	0.294023	0.296059	0.522667	1
MIR3142HG	8.80792	9.07464	9.7591	2.59353	1.45458	1.88914	1
CXCL2	4.25171	3.94584	4.19649	0.97139	0.632333	0.453359	1
TGFBI	1.40389	1.32099	1.41707	0.427324	0.123503	0.048474	1
C6orf58	6.20413	5.43123	6.23941	1.41787	0.750941	0.150732	1
GPX3	3.26775	2.60566	3.10972	1.02402	0.394544	0.224462	1
ZC3H12C	1.24956	1.20889	1.0694	0.277871	0.06298	0.160673	1
TRIM36	1.11863	1.1446	1.05366	0.367873	0.079402	0.013384	1
GOLGA7B	1.84219	1.83711	1.67534	0.532504	-0.044441	0.082675	1
SLFN5	2.18308	2.77828	2.53852	0.581518	0.412784	-0.186413	1
CCL2	4.0417	3.99752	3.75512	1.53712	0.725023	-0.414155	1
B3GNT5	1.33865	1.41207	1.2515	0.771921	0.051699	-0.14945	1
BDKRB2	1.52225	1.3713	1.7165	0.317446	0.088517	-0.242238	1
CXCL8	7.12087	6.1387	6.89476	1.73754	0.000759	-0.924797	1
ENSG00000272796	1.31667	0.900035	1.29751	0.298862	0.202175	-0.078074	1
DCLK1	1.4548	1.49754	1.75669	0.089271	-0.288339	-0.107089	1
NFKBIZ	2.11855	2.34231	1.83419	-0.435916	-0.139081	-0.155469	1
CXCL1	6.00891	5.48193	5.42124	-0.037779	-0.13237	-1.21866	1
ZNF792	1.50163	1.60591	1.42579	-0.157566	0.053406	-0.222698	1
PTPRO	1.57951	1.53231	0.812669	0.108569	-0.327161	-0.229572	1
OGFRL1	1.02352	1.12295	0.737625	0.221368	-0.173287	-0.339213	1
KLRC2	2.3387	2.90928	1.68849	0.052441	-0.080961	-0.590042	1
SVIL	0.796882	1.09484	1.11905	0.013813	0.080993	0.133702	1
SLC16A6P1	1.69979	2.12557	1.82912	-0.023422	-0.303838	0.65162	1
LAMC2	2.35595	1.56353	1.26072	0.788917	0.407673	0.178612	1
SAA2	7.04209	4.61585	4.58999	1.94416	1.10607	-0.644109	1
FAM177B	4.35734	2.9176	3.13853	1.70549	1.08286	-0.230957	1
CSF2	6.44061	4.85366	4.61363	3.05907	0.925173	-1.79659	1
RAET1E	1.00804	0.854655	1.14163	0.458448	0.447077	-0.135102	1
SPRY4	1.48944	0.830656	1.04209	0.102775	0.077298	-0.292008	1
KLRC1	2.51572	2.9676	1.50477	0.042007	0.514833	-0.041797	1
ENSG00000269783	3.31752	3.7718	2.13279	0.589002	0.805625	0.745321	1
MCTP1	1.23272	1.00768	0.454662	0.015733	0.035504	0.181836	1
CYP4F35P	1.80183	1.21748	0.787419	0.030103	0.374436	0.049901	1
ANPEP	2.45465	2.60015	2.44569	1.76677	-0.176203	0.48723	1
SAA1	6.8903	5.72188	5.37277	5.01599	-0.108476	1.53841	1
STC2	1.58469	0.542456	1.2689	0.43598	0.053685	0.207007	1
MAFF	1.73809	0.840017	1.36204	0.353494	-0.06926	0.461496	1
SPOCK1	1.35999	1.24648	0.863893	0.439662	-0.272596	0.160819	1
ENSG00000230439	1.61435	1.07947	0.566226	0.481685	-0.330243	0.280051	1
MMP2	1.6649	2.09014	1.98929	1.74157	1.11873	-0.348041	1
SLC16A9	1.17402	1.66547	1.28174	1.1425	0.672537	-0.332873	1
ENSG00000204876	3.33606	2.01174	2.35988	2.83255	0.93153	-0.357351	1
ENSG00000242147	3.00048	4.53187	2.32539	1.71107	2.83566	0.043914	1
CGB	4.24958	2.40948	1.27723	1.32944	2.30749	2.72901	2
SQRDL	1.45836	1.01325	0.836389	0.549709	0.813023	0.796355	2
AMPH	0.791452	1.14314	2.06679	2.30796	0.953969	1.22467	2
LIMA1	0.429878	1.36883	1.50898	1.36831	0.951033	0.69595	2
CHST1	0.530766	2.85374	3.00567	2.65506	1.39043	0.992998	2
STYK1	0.53374	1.04195	1.43969	1.49329	1.10501	0.46129	2
MAP3K5	0.555105	1.40367	1.45101	1.7182	1.05129	0.546051	2
ENSG00000229781	1.18371	2.42806	2.2695	2.6725	1.29481	1.22174	2
TBC1D10A	1.37509	0.689642	1.2819	0.733682	0.959136	0.956229	2
ITGAX	1.14105	0.481293	1.00819	0.820117	1.05921	0.827452	2
DAW1	2.21977	1.98932	1.50318	1.94335	1.3189	1.08993	2
COL17A1	2.72693	2.34689	1.89488	2.39148	1.41278	2.23717	2
COL13A1	3.00227	2.41215	1.99828	2.20428	1.85587	2.31066	2
NFKB2	1.65566	0.944457	1.19489	0.861745	0.741421	1.09215	2
XDH	2.46367	1.61208	1.43641	1.43039	1.04981	1.65352	2
CSF1	1.90498	1.30128	1.1464	1.03561	0.99116	1.1522	2
CORO2B	2.78534	1.85524	1.69788	1.88388	2.21103	1.52512	2
LAPTM5	3.16538	2.08247	2.09575	3.09163	2.1055	2.32174	2
CGB8	3.62992	1.61285	2.49037	2.68898	2.32987	2.20263	2
CHI3L2	2.48774	2.66925	3.60918	1.65547	1.46718	1.55163	2
CD82	2.82866	2.41479	3.23242	2.07733	2.27863	1.20025	2
MAP2K3	1.3885	0.950997	1.13102	1.24836	0.748707	0.806681	2
TRAF1	3.00724	2.1485	2.54759	2.56591	2.0133	1.74599	2
IL4R	1.31657	0.992306	1.34959	1.01133	0.690931	0.733374	2
PPIF	1.25285	0.891111	1.29272	0.86567	0.804256	0.779438	2
SDC4	1.64678	1.28255	1.68257	1.25756	1.01799	1.06501	2
MAPK13	2.06563	1.40107	2.02381	1.65783	1.4088	1.29342	2
SPOCD1	2.16457	1.79981	2.45409	2.10427	1.8972	1.80086	2
ITGA5	1.18475	0.802792	1.48527	1.25971	0.954155	0.888363	2
ARHGAP31	1.53827	1.53699	1.52208	1.55635	1.1342	1.01684	2
SH2B3	1.19736	1.16049	1.25195	0.867375	0.851547	0.695326	2
RNF144B	2.74241	2.59802	3.02957	2.43775	2.10681	1.79042	2
IGDCC4	2.27901	2.13667	2.37885	1.87327	2.05816	1.23829	2
IL31RA	1.87763	1.95616	1.87624	1.75121	1.4781	1.07219	2
HRH1	1.42851	1.49539	1.44941	1.20488	1.23899	0.841355	2
GAS6-AS2	1.12321	1.1216	1.11303	1.01207	0.94492	0.678729	2
PARP8	0.836214	1.04398	1.24802	0.799992	0.683662	0.807422	2
KRT15	1.16891	1.31957	1.61642	0.895658	0.931961	1.03995	2
FOSL1P1	1.54513	1.63267	2.46225	1.84096	1.34465	1.63641	2
TNC	3.72555	4.39551	4.41611	3.21026	2.28241	2.43353	2
ABLIM3	2.68199	3.08063	3.27051	2.18094	1.75154	1.82865	2
AFAP1L1	1.55819	1.66071	1.67982	1.37808	0.900325	0.932578	2
FOSL1	2.31088	2.1395	2.55274	1.79135	0.986366	1.27244	2
AMPD3	2.3135	2.85332	2.41578	1.40548	1.44396	1.30862	2
FAM129A	2.31744	2.58428	2.33652	1.36623	1.38673	1.50937	2
IL6	5.68318	5.67901	5.59672	3.05953	2.53159	2.96093	2
SLCO2B1	3.56627	3.24922	3.17849	1.74589	1.53855	1.40257	2
ENSG00000180672	2.07608	2.09231	1.96823	1.18278	1.08499	0.873002	2
FHDC1	1.21139	1.0763	1.09377	0.799702	0.616813	0.739065	2
2018-03-04	3.21657	2.47715	2.52718	2.06785	1.57075	1.75389	2
SRGN	1.30479	1.30367	1.00692	0.760943	0.738495	0.731381	2
SBSN	3.47146	3.28287	2.7606	2.29245	1.46248	1.64463	2
CDCP1	1.93185	1.52563	1.58712	0.891028	0.843569	0.834746	2
TRANK1	1.66534	1.23796	1.28287	0.821538	0.791333	0.757499	2
PLAT	1.06994	1.03713	1.03529	0.697317	0.526475	0.954962	2
PLPP3	1.4548	1.16306	1.16507	0.642569	0.634338	0.92388	2
SYTL3	1.55643	1.45803	1.42881	0.718416	0.717678	0.987442	2
SLC16A2	1.742	1.52951	1.57694	0.981277	0.664296	1.11763	2
ADRB2	3.38545	3.30751	3.4534	2.25518	1.58126	2.2946	2
NKX3-1	1.11848	1.13514	1.27918	0.766492	0.420094	0.827854	2
ARNTL2	1.2593	1.56894	1.31107	1.15105	0.937645	0.709941	2
HBEGF	1.81829	2.14559	1.97674	1.55988	1.06735	0.703748	2
IL1B	4.46008	6.04393	5.84302	4.6361	3.26905	2.05419	2
ACSL4	0.832955	1.3258	1.06162	0.874879	0.688292	0.481718	2
ADAM23	0.951483	1.44354	1.14168	0.802895	0.735735	0.528405	2
BHLHE41	3.36732	5.20826	4.60314	3.31408	2.55905	2.22663	2
CYP39A1	0.770366	1.14703	1.14794	0.812982	0.543859	0.517354	2
DSE	1.94757	2.88267	2.73354	2.18934	1.8856	1.19811	2
ANTXR2	1.07727	1.75598	1.72453	1.3466	1.25472	0.587508	2
ITPR2	1.1794	2.02147	2.08239	1.4507	1.08065	0.632512	2
INPP1	0.685206	1.04374	1.04735	0.80982	0.505179	0.277143	2
FRMD6	1.26284	1.42577	1.43085	1.30342	0.920292	0.542684	2
RCAN1	1.19126	1.22808	1.37328	1.22719	0.951981	0.506146	2
CHST2	1.69293	1.96162	1.90936	2.11847	1.40613	0.829659	2
AOX1	1.70681	2.34959	1.78246	1.923	1.7333	1.07675	2
SERPINB7	1.85154	3.09314	2.56095	2.53184	2.04129	1.44879	2
GBP3	1.94719	2.95326	2.17715	2.16762	2.04541	1.78068	2
FAM196B	2.82754	4.28574	3.36535	3.2305	2.33785	2.41264	2
CA13	1.25246	1.46411	1.45931	1.1398	1.32851	0.601379	2
GSAP	1.06786	1.39989	1.26309	0.75743	1.02461	0.591406	2
DDX60L	0.666125	1.2685	1.21568	0.958352	1.01162	0.525399	2
ADAM19	0.765381	0.975192	1.21283	1.16163	0.609796	0.671424	2
CGB2	2.63781	2.15851	3.87013	3.18866	2.08397	1.45579	2
ADAMTS14	1.84398	1.95315	3.07802	1.96709	1.67153	1.26587	2
IGFN1	0.949701	1.289	2.15724	1.7324	1.12718	0.789562	2
PAX8	1.37729	1.61311	2.27662	1.27611	1.06047	0.554287	2
DTNA	1.61306	1.90549	2.40812	1.25449	1.44184	0.748265	2
CD163L1	1.93022	2.30213	2.76872	1.92975	1.61387	0.569767	2
SLC22A4	1.2195	1.14834	1.50872	1.17678	0.69319	0.242793	2
WIPI1	0.915592	1.43813	1.10523	0.468683	0.73703	0.375716	2
FXYD5	0.52465	1.24744	1.23455	0.692386	0.356312	0.720797	2
KIAA1549L	1.73479	2.43578	2.29319	1.29986	0.996833	1.2918	2
ZMIZ1-AS1	0.768099	1.25879	1.24144	0.663294	0.461725	0.679048	2
AHR	0.478775	1.1534	1.06952	0.490879	0.401408	0.370024	2
ENSG00000255248	1.35888	2.78651	2.63973	1.38445	1.49818	1.23146	2
ARL13A	1.32292	2.37802	1.98548	0.776376	0.60084	0.830067	2
TSPAN18	2.36444	3.30874	3.29265	1.05063	1.84148	1.66597	2
GDPD3	0.968436	0.97562	1.00385	1.20385	0.841977	0.936634	2
NCF2	1.85333	2.27651	2.3154	2.67889	2.5484	1.06566	2
BDKRB1	1.8956	2.25937	2.40274	2.11021	1.72447	1.41305	2
RUNX2	0.951509	1.2097	1.3608	1.18187	0.946154	0.879097	2
ADAMTS12	0.920526	1.37972	1.46882	1.3057	0.931375	0.814659	2
EMP1	1.07859	1.14932	1.17397	1.3793	1.17917	0.907197	2
PCOLCE2	0.93446	0.982867	1.08792	1.21667	0.966107	0.782985	2
FPR1	2.11534	2.26594	2.83613	2.82062	2.23237	1.69873	2
FSTL1	0.84718	1.17903	1.36352	1.34167	1.05766	0.661931	2
TSPAN7	0.88405	1.33843	1.44602	1.44364	1.29453	0.955895	2
SYT9	1.02192	1.352	1.54291	1.64617	1.58271	0.839026	2
COL4A5	0.816944	1.28692	1.45187	1.54802	1.36671	0.843555	2
OASL	0.690419	1.19079	2.16485	1.79463	1.8141	1.4548	2
MPP1	1.03309	1.50452	2.18547	2.14128	1.80177	1.88394	2
KIAA1644	1.52571	1.90686	3.08764	2.74164	2.20904	2.27968	2
STAC	0.692564	1.15731	1.56459	1.47255	1.06155	1.05322	2
NFASC	1.5156	2.27541	3.17817	3.13149	2.39095	2.39404	2
CD22	0.82268	1.13394	1.06048	1.12357	1.04225	0.922972	2
CPA4	1.64381	2.12358	2.09506	2.00428	2.01652	1.73528	2
KRT85	1.17752	1.77262	2.219	1.90553	1.9884	1.90958	2
CRISPLD2	1.41614	1.86967	2.18168	2.36388	1.97799	2.07716	2
SP140	1.28645	1.85896	1.69947	1.87946	1.67232	1.91682	2
ENSG00000228742	0.716143	1.21968	1.17042	1.22719	1.10434	1.19351	2
GALNT9	1.28315	1.61315	1.86514	1.76059	1.56231	1.94183	2
ITGB3	1.43547	2.25425	2.15895	2.11655	1.61213	1.95893	2
MEG3	0.719222	1.63669	1.54214	1.55177	1.44872	1.63598	2
HK1	0.625638	1.31744	1.47637	1.25086	0.913527	1.09014	2
CREB3L1	0.732007	1.65942	1.83704	1.62842	1.1987	1.29546	2
BNC2	0.524944	1.05611	1.16761	0.93255	0.640834	0.748049	2
PTPRD	2.80714	4.63821	5.20397	3.91053	4.71491	3.44697	2
MMP16	0.78992	1.2109	1.54689	0.91583	1.01847	0.972354	2
IFI16	0.718247	2.14136	2.25241	1.7719	2.23464	1.55334	2
SAMD9L	0.564841	1.76938	1.70951	1.99575	1.93013	1.43907	2
GBP1	2.73957	3.48751	3.05106	3.10101	2.49563	2.93636	2
RASGRF2	0.980377	1.2359	0.956365	0.912081	0.762431	0.989767	2
ANK2	1.07712	1.32676	1.11417	0.992849	0.811165	1.05125	2
VEGFC	1.18554	1.46602	1.30515	0.910664	0.832759	1.14967	2
LY6K	1.85056	1.79286	1.59009	1.26273	1.51532	1.61993	2
CCDC71L	1.07112	1.01263	0.907944	0.811837	0.823856	0.782277	2
ECM1	1.72951	1.50199	1.77467	1.09091	1.49992	1.82356	2
PLEK2	1.88475	2.13615	2.25531	1.82154	2.00503	2.35011	2
SORCS2	1.79057	1.62055	2.03758	1.62276	1.77242	1.84866	2
KCNQ3	1.70055	1.95995	2.11332	1.7706	2.17253	2.66942	2
IL12A	1.00619	1.8797	1.35293	1.19726	1.20824	1.46983	2
SPARC	1.89525	2.05931	2.63046	1.90304	2.35573	0.461874	2
PRLR	2.00317	3.50331	3.28205	3.2142	3.2062	0.601936	2
SEMA7A	1.27472	1.15912	1.70155	1.91977	1.34263	0.467166	2
ENSG00000258976	1.49028	1.76104	1.70043	2.33257	1.36387	0.254134	2
PDCD1LG2	4.11239	4.77518	2.9026	4.9555	4.98255	1.6263	2
CADPS2	1.18185	0.99277	1.07386	0.687773	1.32276	0.902278	2
ENSG00000224025	2.26754	2.60134	3.10474	1.25483	3.97996	2.68981	2
PLAG1	0.822502	1.0966	1.28865	0.857066	1.48147	0.710598	2
PAX8-AS1	1.03299	1.85758	2.2425	1.03334	1.85573	0.770644	2
TMOD1	1.10761	1.32662	2.23821	0.539133	0.82477	0.467717	2
IL1A	2.36526	4.12105	5.71544	2.26753	1.63395	2.14026	2
ABAT	1.86071	3.78111	4.66721	2.3183	1.02193	0.863786	2
ALOX5AP	1.06531	2.55282	2.29813	1.98908	0.800479	-0.296349	2
AKNAD1	0.88819	2.16791	1.65597	1.4183	0.412766	0.127606	2
ROS1	1.77774	2.35704	2.55746	1.81248	0.327592	0.067593	2
HDAC9	1.33529	2.34184	2.31189	2.02778	0.788216	1.03536	2
SNAI2	1.63527	2.80366	3.1751	2.71887	1.23422	0.862222	2
OSBPL6	0.843293	1.5164	1.89052	1.56949	0.967077	0.531323	2
EFNB2	0.644311	1.38193	1.15706	0.922354	0.483143	0.278113	2
MYBL1	0.63025	1.1603	1.14572	0.891607	0.418248	0.192799	2
RNF182	1.09746	2.15823	1.79732	1.74448	0.97774	0.158704	2
KCNQ5	0.618638	1.52341	1.28328	1.30881	0.77137	0.329332	2
ITGA1	0.343282	1.12581	1.04284	0.766426	0.466406	0.157872	2
FHOD3	1.18903	2.01591	2.23749	1.32275	0.856807	0.64542	2
HTR7	1.58035	2.38049	2.5136	1.5884	0.815771	0.715697	2
KIAA1462	0.917864	1.38353	1.45367	0.889674	0.468598	0.279896	2
ZEB2	1.39071	2.4129	2.08663	1.42306	0.717538	0.861101	2
CD274	1.93765	2.5417	1.92315	1.96446	0.766337	0.785962	2
GBP1P1	2.62449	4.13206	3.26423	2.94029	0.739429	1.08807	2
MYH15	1.4554	1.97365	1.83288	1.32624	0.569106	0.556535	2
MAML2	1.483	2.02334	1.88357	1.23765	0.457093	0.454136	2
LACC1	0.882277	1.26687	1.04496	0.911538	0.478485	0.093614	2
ANKRD24	1.35805	1.34454	1.9248	2.01911	0.522081	1.45294	2
COL4A6	1.96467	1.81429	1.77347	2.76218	0.833727	1.556	2
ICAM1	3.17444	2.1113	2.54484	2.96353	-0.530115	2.43363	2
CATSPER1	0.900941	1.08668	1.10669	0.733547	0.162792	0.886828	2
ENSG00000234155	2.00926	1.89775	2.58792	1.86728	0.099541	1.77792	2
IFI44	2.11275	2.24855	1.42742	1.74728	1.20977	2.32413	2
ENSG00000269011	1.63911	1.79132	1.80681	1.94907	0.718371	2.6619	2
ST3GAL4	1.74263	0.685214	1.34742	0.691163	0.723194	0.852292	2
KIAA1755	1.89337	0.40619	1.41039	0.917888	0.458116	1.03617	2
CYR61	1.14184	0.489771	1.09321	0.968453	0.500063	0.715699	2
NFKBID	1.25826	0.783757	1.35143	0.175894	-0.022704	0.950493	2
ENSG00000213785	1.14391	0.761543	1.06722	0.308619	0.282269	1.18697	2
ARHGEF4	1.44703	1.34895	1.50402	0.410828	1.04341	1.19572	2
TRIML2	1.38134	1.30594	1.38133	0.58734	0.347167	0.84569	2
AKR1B1P1	1.03307	1.12418	1.12998	0.242322	0.432724	0.834736	2
ENSG00000259354	1.61479	1.24567	2.10234	0.450097	0.444095	1.1333	2
NID2	0.51989	1.56186	1.68113	2.39663	1.92892	1.98678	2
CMPK2	0.147806	0.92107	0.978397	2.01125	1.0984	1.76067	2
ARHGAP28	0.066948	1.31777	1.03295	1.49421	1.47714	0.907799	2
DOCK2	0.635183	1.85762	1.39901	2.09003	2.02359	0.769972	2
PRUNE2	1.89606	2.23938	3.8641	3.46265	4.32352	2.27938	2
CHSY3	0.836276	1.10325	1.50472	1.37337	1.78689	0.977802	2
MMP19	0.994402	1.30927	1.22471	1.99022	1.80621	1.06569	2
PLPP4	1.86313	2.50983	2.70515	4.9921	5.86092	2.94736	2
RRAD	2.23015	1.46703	2.61485	3.81828	3.29074	1.39972	2
HHIPL2	1.15171	0.710239	1.46879	0.9091	1.19211	1.13519	2
TMEM92	1.2321	0.748682	1.70684	1.37629	1.94578	1.81469	2
ATOH8	1.45157	0.87071	1.73861	1.34256	1.68256	1.84224	2
SLAMF7	0.818081	1.11315	1.30895	1.90951	2.05464	2.09689	2
KRT87P	1.33451	1.60811	1.95693	1.90493	2.37851	2.08219	2
KRT86	1.06769	1.30436	1.83441	1.81501	2.21196	2.25384	2
KRT81	1.37627	1.376	1.88125	1.8697	2.30491	2.37089	2
SH3RF3	1.23125	1.21969	1.09645	0.902878	1.90834	1.9594	2
SLC6A17	1.59214	1.33956	1.76544	1.72779	2.56525	2.84551	2
GPR176	1.31553	0.877356	1.06876	1.42868	1.37594	1.4116	2
CCBE1	1.69239	1.88939	1.72366	2.40934	1.97102	2.48269	2
KRT83	1.45271	1.01611	1.65177	2.23896	2.93363	2.13694	2
DMBT1	2.59006	1.48136	1.93746	2.68871	2.33251	3.89914	2
XKRX	0.765481	1.62187	1.6085	0.854553	1.25932	2.78422	2
ENSG00000267279	1.75242	0.267458	1.75386	0.290257	2.28671	-0.418974	2
PTGS2	2.6265	2.39337	1.68677	-1.33442	-2.10528	-2.99139	2
DUSP8	1.60375	0.11486	1.67263	-0.4957	-0.895627	-0.623511	2
LCN2	4.07335	3.78267	3.17252	-3.36839	-0.724064	0.250127	2
IER3	1.41182	0.702947	0.97259	-0.292708	-0.19758	0.41722	2
LTB	5.12523	3.09202	1.9923	-1.72813	0.485581	1.60441	2
CFB	2.38998	2.19578	1.53128	-1.43477	-0.031764	1.03807	2
SVILP1	0.447758	1.16353	0.998843	-0.191113	-0.450156	-0.008264	2
FGFR2	-0.827126	-1.41819	-1.21026	-1.26393	-0.923936	-1.52031	3
TOX3	-1.95742	-2.9025	-2.48194	-3.66665	-3.58922	-4.19622	3
ANXA13	-1.99906	-1.41089	-2.18704	-1.37243	-2.14663	-2.18395	3
MYO5C	-1.01991	-0.675588	-1.1124	-0.69369	-0.838094	-1.06548	3
OLFML3	-1.09276	-1.57892	-1.52792	-1.13098	-1.58826	-1.76778	3
F5	-2.64685	-2.80707	-3.95437	-2.72566	-4.21082	-4.82985	3
FOXA1	-0.992073	-0.524128	-0.984121	-1.07242	-0.828485	-1.2148	3
SHROOM3	-0.412666	-1.3168	-1.99055	-1.91675	-1.92724	-2.67784	3
PPARGC1A	-2.03612	-2.50646	-3.28001	-5.01545	-3.21194	-2.50775	3
FLRT3	-1.18945	-1.80896	-2.39888	-3.78174	-1.93609	-1.75012	3
MYCN	-0.480449	-2.43068	-3.11529	-3.67571	-2.46906	-2.02367	3
SLAIN1	-0.806021	-1.70233	-2.60696	-2.29487	-2.23149	-1.22847	3
MMP7	-1.05174	-1.24603	-2.05776	-2.1331	-1.02101	-1.4091	3
FAM19A5	-0.949389	-2.02726	-2.4123	-2.45259	-1.39335	-1.93686	3
MGAM	-1.40852	-2.312	-3.81241	-3.1326	-2.43326	-2.51237	3
ENSG00000261685	-1.13497	-2.51244	-4.24058	-3.0611	-1.90363	-3.30598	3
PRICKLE1	-1.0669	-1.11871	-1.29232	-1.58465	-0.921064	-1.12269	3
BCL2L15	-1.13399	-0.928214	-1.36769	-1.52919	-0.530721	-1.09627	3
CBFA2T3	-0.968584	-1.4918	-2.151	-0.77454	-1.2201	-0.621773	3
UPK1B	-2.1448	-3.68052	-3.3253	-3.26983	-2.17342	-2.25766	3
PON3	-0.524352	-1.28885	-1.14655	-0.813444	-0.763482	-0.919148	3
HGD	-1.87031	-4.44218	-4.11329	-2.99996	-2.34695	-2.53534	3
NTRK3	-1.80267	-3.36934	-3.5168	-2.50021	-2.47235	-2.22569	3
HYAL1	-1.03067	-1.95256	-1.37112	-1.19815	-1.30564	-0.944335	3
LARGE	-1.23183	-2.02275	-1.70298	-1.33446	-1.38389	-1.39105	3
HNF1A	-1.3859	-2.40675	-2.0667	-1.62422	-1.9768	-1.52264	3
RNF43	-1.72577	-2.41801	-2.52066	-2.42329	-2.20707	-1.99986	3
SYT6	-1.63134	-2.25673	-2.34413	-2.11128	-1.95965	-1.98141	3
PRICKLE2	-0.91559	-1.25339	-1.26218	-1.29696	-0.988092	-1.06068	3
CACNA1D	-1.45924	-1.87321	-1.83583	-1.83398	-1.98021	-1.60184	3
BMP4	-0.74924	-1.59405	-1.74631	-1.43832	-1.41795	-1.23879	3
NKD1	-0.977327	-2.24231	-2.28416	-1.99918	-2.21963	-1.99065	3
LYPD6	-0.704327	-1.19475	-1.66039	-1.19791	-1.32913	-1.14067	3
LIN7A	-0.846338	-1.07451	-1.52268	-1.38551	-1.05466	-0.729762	3
THSD7A	-0.98546	-1.35352	-1.97694	-1.03563	-1.21449	-1.35205	3
MYO1D	-0.913195	-0.964439	-1.58579	-0.983684	-0.912507	-1.02403	3
PTGFRN	-0.685814	-1.21764	-1.36479	-0.962326	-0.692601	-0.850051	3
GLDC	-0.987236	-1.67068	-2.22161	-1.34019	-1.07287	-1.09156	3
MTUS1	-1.8044	-2.24398	-3.25003	-2.43016	-1.77175	-1.50947	3
TSPAN13	-0.992674	-1.27028	-1.6502	-1.25509	-0.941694	-1.03245	3
TPPP	-1.00443	-1.45469	-1.98772	-1.4603	-1.13737	-1.1232	3
ZNF608	-2.39792	-2.66766	-3.72737	-2.49141	-2.28777	-2.03267	3
ZDHHC11B	-0.990542	-1.38379	-2.08364	-1.36053	-1.48117	-1.03133	3
ENSG00000229425	-1.5006	-2.22804	-2.84379	-1.8383	-1.95028	-1.57094	3
DSP	-1.06387	-0.951969	-1.41312	-1.09162	-1.01034	-0.859957	3
LMO7	-1.01984	-0.837935	-1.31051	-1.13201	-1.04656	-0.863845	3
IQGAP2	-1.48512	-1.25855	-1.87538	-1.62714	-1.68035	-1.73384	3
PLEKHH2	-1.53689	-1.32809	-1.92603	-1.49582	-1.23586	-1.61006	3
RNF19A	-1.35648	-1.56019	-1.69605	-1.14527	-1.08001	-1.25263	3
APOH	-3.12945	-2.86195	-3.32721	-2.58843	-2.21424	-2.54158	3
SLC27A2	-1.4971	-1.33195	-1.64032	-1.07963	-1.0732	-1.32161	3
BMPR1B	-0.987483	-1.03065	-1.21614	-0.855006	-0.967508	-0.911999	3
CLDN2	-2.53729	-2.58244	-2.53197	-2.06331	-2.01166	-1.78095	3
RBFOX3	-1.01748	-1.18266	-1.18949	-1.0506	-0.768961	-0.924006	3
EPB41L5	-0.891377	-1.0696	-1.01515	-0.730506	-0.593829	-0.681027	3
STOX1	-1.34708	-1.44939	-1.61264	-1.08771	-0.870114	-0.949922	3
ARRB1	-1.42154	-1.47715	-1.21115	-0.993266	-0.960973	-1.07891	3
FLRT2	-1.77997	-1.3334	-1.73709	-0.988544	-1.17912	-1.53903	3
EPS8L3	-4.17021	-3.74583	-4.70844	-2.83909	-2.38333	-3.95033	3
RASSF6	-1.6871	-1.75284	-1.98426	-1.08126	-1.6777	-1.62789	3
PDZD8	-1.02466	-0.693144	-1.01381	-0.654676	-0.649869	-0.540779	3
MEIS2	-1.40675	-0.948003	-1.0452	-0.720073	-0.877383	-0.861163	3
PEG10	-1.35912	-0.856352	-1.06572	-0.742055	-0.83283	-0.819275	3
RAPGEF5	-0.957736	-1.86212	-1.30262	-1.39763	-0.791192	-0.430182	3
RUNX3	-0.679122	-1.30014	-1.19121	-0.997426	-0.592327	-0.151683	3
GAL3ST1	-0.920353	-2.23991	-2.22191	-1.26035	-0.955057	-0.485837	3
SLC45A4	-0.813235	-1.71709	-1.49179	-0.92528	-0.519292	-0.367857	3
ISG20	-0.649782	-1.67152	-1.40638	-1.04824	-0.514218	-0.417787	3
SLC7A7	-1.93755	-3.76483	-3.56637	-2.73512	-1.59269	-1.48547	3
PLXND1	-1.40324	-2.37435	-2.36284	-1.72622	-0.962807	-0.427977	3
RAB11FIP4	-0.900898	-1.56036	-1.38863	-1.14411	-0.546148	-0.393441	3
AKR1C3	-0.947138	-1.56441	-1.49195	-1.12758	-0.533846	-0.421809	3
OLFML2A	-1.09105	-1.53681	-1.40638	-1.04409	-0.454927	-0.392531	3
PRR15	-2.31271	-3.79239	-3.30666	-3.06063	-1.38729	-1.29991	3
CNTN1	-1.27021	-1.54811	-2.40658	-1.33366	-0.866454	-0.713594	3
CDH1	-1.1517	-1.72911	-2.33145	-1.38765	-0.776046	-0.643614	3
BCL11B	-1.34196	-1.89209	-2.63551	-1.5721	-0.745483	-0.666112	3
FGL1	-3.08895	-4.32379	-5.1049	-3.50749	-1.46301	-1.64623	3
SORT1	-0.869288	-1.11554	-1.37501	-0.813195	-0.428495	-0.392671	3
AKR1C2	-1.07886	-1.80395	-2.08002	-1.38614	-0.555018	-0.487685	3
PCSK6	-0.64247	-1.11312	-1.19617	-0.678253	-0.334097	-0.321035	3
PELI2	-0.998747	-1.62692	-2.20196	-1.04834	-0.545901	-0.42103	3
PDK4	-2.24119	-2.08499	-2.91632	-2.00786	-1.29589	-1.56394	3
ATP8A1	-1.51159	-1.76291	-2.42084	-1.74816	-0.776814	-1.2228	3
ENSG00000250376	-4.69963	-5.74636	-5.6674	-5.4046	-2.46205	-3.12279	3
MGAT4A	-0.957736	-1.18097	-1.26615	-1.31909	-0.773669	-0.724471	3
FGB	-4.87499	-6.85791	-6.36786	-6.55707	-4.24942	-2.6971	3
CEACAM6	-5.74807	-6.07494	-7.66527	-6.19394	-4.45281	-2.81142	3
PLCH1	-1.13141	-1.06026	-1.65604	-1.20937	-1.00185	-0.586888	3
COL4A4	-1.91353	-2.48095	-2.62852	-2.30739	-1.33672	-1.46808	3
INSL4	-2.38579	-2.95361	-3.24316	-2.41185	-1.88004	-1.69288	3
COL4A3	-1.85309	-2.5846	-2.71325	-2.16812	-1.60202	-1.52895	3
CGREF1	-0.814697	-1.11713	-1.24348	-0.976954	-0.549294	-0.374392	3
VAV3	-2.50399	-3.30637	-3.97731	-2.71044	-2.2797	-1.12586	3
FADS2	-0.89632	-1.55567	-1.64136	-1.00095	-0.838845	-0.513116	3
INHBB	-3.14998	-4.58145	-4.99565	-3.3027	-2.36542	-1.66181	3
AGR2	-2.11639	-2.9656	-3.59686	-2.39768	-1.65624	-1.6386	3
NEDD9	-1.02712	-1.5648	-1.98994	-1.17933	-0.905453	-0.789778	3
PCDH9	-1.44334	-1.81876	-2.12785	-1.39132	-1.19905	-0.879915	3
LHX2	-0.695336	-1.07151	-1.27173	-0.873876	-0.754428	-0.489223	3
DDC	-1.86852	-2.70318	-3.41134	-2.3196	-1.98026	-1.33548	3
IGFBP3	-1.29757	-1.99665	-2.13971	-1.52882	-1.23145	-0.886459	3
SLC2A3P2	-2.02164	-3.04555	-3.33087	-2.59366	-1.74152	-1.36622	3
FGA	-3.01602	-4.02581	-4.97045	-3.88191	-2.47191	-1.78977	3
MUC5B	-1.73738	-2.98109	-3.56182	-2.72887	-1.89841	-1.24022	3
CPLX2	-2.12364	-3.62844	-4.36588	-3.19919	-1.99417	-1.30702	3
PCDHAC2	-0.868703	-1.58296	-1.68295	-1.30454	-0.775486	-0.483447	3
SCD	-0.806526	-1.16258	-1.45304	-1.30274	-0.847625	-0.43133	3
ENSG00000256151	-0.952502	-1.17983	-1.48993	-1.26012	-0.759282	-0.298717	3
CORO2A	-1.4764	-1.43687	-1.59705	-1.07491	-0.822751	-0.726099	3
HHEX	-1.63369	-1.64755	-1.69215	-1.15073	-0.84907	-0.853817	3
FGD4	-1.69673	-1.63937	-1.90271	-1.06272	-0.935804	-0.987795	3
ADGRG2	-2.26978	-2.51446	-2.88943	-1.85673	-1.27119	-1.17638	3
GPX2	-4.24721	-4.13288	-5.14557	-3.40283	-2.63051	-1.9972	3
SLC2A3	-2.43214	-2.93661	-3.13057	-1.92283	-1.172	-1.02509	3
SLC2A14	-2.26615	-3.10015	-3.14444	-1.86068	-1.10401	-0.995917	3
ENSG00000143674	-1.21564	-1.37006	-1.56382	-1.0098	-0.664496	-0.44751	3
ENSG00000236029	-1.08104	-1.22136	-1.4165	-0.940389	-0.429678	-0.386859	3
C5	-2.76342	-3.15456	-3.67794	-2.06864	-1.2836	-1.34018	3
ANXA4	-1.38082	-1.54078	-1.81172	-0.877532	-0.638416	-0.771955	3
BCO1	-1.35627	-1.36543	-1.57084	-0.85143	-0.743897	-0.563538	3
AQP3	-2.15682	-2.14358	-2.4174	-1.27211	-0.963217	-0.859355	3
ZNRF3	-1.23112	-1.37647	-1.46815	-0.802931	-0.646631	-0.592538	3
SBK1	-0.933937	-1.04729	-1.38011	-0.84664	-0.533604	-0.542727	3
ARRB2	-1.13797	-1.38812	-1.52336	-0.846189	-0.679253	-0.226298	3
DMBX1	-1.29954	-1.5059	-1.53347	-1.20002	-0.680283	-0.313214	3
LINC00284	-1.36952	-1.22547	-1.54956	-1.06987	-0.595558	-0.137125	3
HNF4A	-2.17252	-3.76473	-3.61616	-1.86224	-2.06657	-2.05545	3
MACROD1	-0.582026	-1.04044	-1.06516	-0.424592	-0.620841	-0.499072	3
ENSG00000272931	-0.851862	-1.64609	-1.33605	-0.910483	-0.925632	-0.621263	3
BIN1	-0.763959	-1.54213	-1.16414	-0.709016	-0.50563	-0.377275	3
FXYD2	-3.70836	-5.84326	-4.4241	-2.40884	-1.64152	-1.31885	3
DPYSL5	-1.11663	-1.99076	-1.28542	-0.758253	-0.734301	-0.515475	3
SDK2	-0.8482	-1.56166	-1.54796	-0.768948	-0.62141	-0.462805	3
TM4SF4	-2.15442	-3.58127	-3.57859	-1.99844	-1.50534	-1.56666	3
CFD	-1.11006	-2.1784	-1.95137	-1.04701	-0.917573	-0.955316	3
RAP1GAP	-1.78059	-2.48496	-2.1357	-1.41733	-1.10485	-0.98837	3
ENSG00000268460	-0.920742	-1.47341	-1.25036	-0.825809	-0.574994	-0.483053	3
EDA	-1.02627	-1.56232	-1.29649	-0.683657	-0.673142	-0.352038	3
KCNK5	-2.16336	-3.41908	-3.1487	-1.43623	-1.31613	-0.991374	3
ADCY9	-0.943652	-1.55742	-1.2876	-0.662625	-0.652206	-0.470388	3
ENSG00000236095	-1.65027	-2.58002	-2.21497	-1.20397	-1.08733	-0.940902	3
HTR1D	-1.7426	-2.68868	-2.47539	-1.49122	-1.19538	-0.608302	3
BAIAP2L2	-1.11638	-1.73861	-1.19245	-1.19991	-0.868561	-0.660097	3
TTC9	-0.932415	-1.26737	-1.01394	-0.873747	-0.76716	-0.657956	3
CGN	-1.22662	-1.76728	-1.48646	-1.15392	-1.10798	-0.824727	3
PDE3A	-3.16882	-4.25462	-3.17917	-2.40182	-2.165	-2.33223	3
ENSG00000244503	-2.56326	-4.41897	-3.32548	-2.9362	-1.68986	-2.62439	3
COBL	-1.65995	-1.84107	-1.98876	-1.80985	-1.70137	-1.02718	3
AXIN2	-1.64127	-1.66996	-1.50085	-1.79243	-1.5147	-0.852125	3
FGG	-5.15837	-5.28181	-5.16259	-5.0996	-4.10103	-2.31617	3
CYP2S1	-1.03916	-1.0145	-1.04572	-1.14098	-0.928268	-0.2997	3
ANG	-0.993327	-1.01081	-1.15801	-0.748182	-0.85375	-0.469155	3
HUNK	-1.17213	-1.37068	-0.85756	-0.755683	-0.933091	-0.441655	3
CA11	-1.50034	-1.82501	-1.4431	-1.10734	-0.896762	-0.515061	3
SCARA3	-1.17262	-1.23421	-1.14833	-0.836147	-0.651029	-0.261644	3
METTL7B	-1.19514	-1.36774	-0.929666	-0.923811	-0.58153	-0.327467	3
KRT8P35	-2.46237	-2.85408	-1.9784	-1.91923	-1.62569	-0.386401	3
SYNE2	-1.40803	-0.987435	-1.09452	-0.834942	-0.683668	-0.556956	3
MED13L	-1.05697	-1.0219	-0.912403	-0.603707	-0.589929	-0.309225	3
KRT8P45	-2.33088	-2.08771	-1.95582	-1.19005	-1.26923	-0.811721	3
KRT8P5	-2.35008	-2.0214	-1.92752	-1.24607	-1.42491	-0.846234	3
KRT8P3	-2.3328	-2.13768	-1.77508	-1.51142	-0.921227	-0.894986	3
ST6GAL2	-1.66928	-1.37219	-1.09964	-1.08734	-1.06552	-0.750292	3
KRT18P10	-2.4356	-1.80385	-1.58578	-1.80367	-1.25496	-0.738086	3
ENSG00000230650	-1.33163	-0.97457	-0.782527	-0.88486	-0.73871	-0.384843	3
SLPI	-0.710174	-2.16497	-2.46996	-1.93576	-1.26102	-0.567949	3
MUC5AC	-0.91433	-1.85896	-2.10086	-1.59566	-1.38195	-0.510224	3
DEFB1	-2.84961	-6.22623	-7.56835	-7.3215	-3.42452	-2.52592	3
IL1R2	-0.812779	-2.26765	-3.78942	-1.51696	-1.39325	-0.840709	3
HES1	-0.83209	-1.88987	-2.15102	-1.06572	-0.826112	-0.914649	3
SMAD6	-0.873317	-1.55391	-1.76526	-0.813354	-0.567838	-0.682248	3
SHROOM2	-0.457771	-1.59595	-1.90106	-1.15647	-0.831593	-0.844849	3
CXADR	-0.662432	-1.24067	-2.11094	-1.29972	-0.94291	-0.63508	3
SCARA5	-0.997569	-1.39525	-2.36531	-1.39421	-1.06482	-0.894666	3
ENSG00000253666	-1.79893	-2.90725	-5.08944	-2.25779	-1.51485	-1.86984	3
ENSG00000253671	-2.02882	-3.26364	-5.40037	-2.96298	-1.56112	-1.70593	3
RASSF9	-1.98265	-3.01023	-5.30016	-3.83745	-1.00317	-1.73522	3
GLDCP1	-1.03578	-2.02146	-2.89366	-2.21511	-0.920004	-1.3794	3
EFHD1	-2.42119	-2.58961	-4.48974	-2.68743	-2.03906	-0.41843	3
SCEL	-1.88289	-2.30891	-3.45933	-1.98242	-1.3468	-0.598711	3
ENSG00000227921	-1.07424	-1.15083	-2.00238	-1.11769	-0.750996	-0.292409	3
ENSG00000214039	-0.950883	-1.32693	-1.95791	-1.03608	-0.967343	-0.13493	3
LINC00173	-1.58115	-1.88947	-2.59495	-1.93703	-0.880178	-0.183286	3
SCDP1	-0.989239	-1.19772	-1.49534	-1.18389	-0.822603	0.129724	3
PDE8B	-1.32509	-1.12444	-1.70047	-0.753497	-0.939681	-0.94376	3
ARHGAP29	-1.06432	-0.87548	-1.30653	-0.552338	-0.473408	-0.45468	3
FGF18	-2.03214	-1.546	-2.57905	-0.893611	-0.951937	-1.02471	3
HNF1A-AS1	-2.09597	-1.1874	-2.97115	-1.32243	-1.08954	-1.23537	3
ALDH1L1	-1.37752	-0.951201	-1.36066	-0.447789	-0.58627	-1.15642	3
PLD5	-1.35266	-0.968045	-1.32326	-0.537491	-0.670236	-1.07835	3
SCN9A	-1.03622	-0.723986	-1.15836	-0.389011	-0.660785	-0.816607	3
DKK1	-2.04604	-1.75113	-1.90779	-1.00992	-0.655806	-1.07507	3
ALDH1A1	-1.26394	-1.09034	-1.26612	-0.480838	-0.303617	-0.567116	3
NCKAP5	-2.31175	-2.37414	-2.2707	-1.18479	-0.831085	-1.79967	3
ENSG00000272214	-1.8228	-1.39138	-1.71985	-1.34444	-0.509821	-1.21392	3
RAP1GAP2	-0.459778	-2.16057	-1.68628	-2.05329	-1.23178	-0.97259	3
C1orf106	-0.503378	-1.61656	-1.24155	-1.08068	-0.667787	-0.30393	3
KAAG1	-0.396152	-2.21058	-1.7684	-1.31739	-0.799191	-0.914946	3
CTSV	-0.418849	-1.37524	-1.15621	-0.784405	-0.728752	-0.466056	3
SMIM6	-0.595644	-1.95238	-1.50231	-0.761066	-0.759683	-0.748758	3
F2	-0.828881	-2.29507	-1.8767	-1.2297	-1.36302	-0.071404	3
TMEFF2	-1.63672	-0.604808	-2.29281	-2.06266	-0.907404	-0.540743	3
PROC	-3.15223	-1.98426	-3.20146	-2.85811	-1.08004	-1.47834	3
IGFL4	-1.19986	-0.965445	-1.80963	-1.28016	-0.648054	-0.580666	3
FSTL4	-1.62213	-1.86077	-0.883384	-2.02702	-1.37354	-1.42379	3
TFCP2L1	-2.04994	-2.22693	-1.26942	-1.4974	-1.25466	-1.26397	3
ERBB3	-2.06742	-2.0822	-1.19199	-0.872885	-1.19156	-1.25584	3
ONECUT1	-2.02613	-1.77543	-1.23534	-0.912333	-1.09447	-0.995706	3
PDZK1	-2.17031	-1.55296	-1.04145	-0.785918	-1.0226	-1.26813	3
HRH2	-2.41033	-2.25686	-1.16066	-1.74846	-1.33539	-2.03818	3
RND1	-1.36328	-1.78573	-1.12888	-1.35176	-1.20665	-1.5191	3
SHH	-1.63631	-1.86739	-1.47283	-1.62207	-1.02304	-1.86495	3
PAQR9	-1.09802	-1.05827	-0.816631	-0.856136	-0.419891	-1.10133	3
TM4SF20	-3.37473	-2.48848	-1.93184	-1.54102	-1.48861	-2.87523	3
KIAA0040	-1.80846	-1.98312	-0.620556	-1.33767	-0.611446	-1.13646	3
BAAT	-4.92786	-2.46156	-1.78819	-1.16871	-1.70883	-2.58467	3
ENSG00000224417	-2.16647	-1.75113	-1.42427	-0.35195	-0.555346	-1.29054	3
SYNGR4	-1.69619	-2.20884	-3.12932	-1.70171	1.05838	-0.805906	4
PRODH	-1.81122	-1.82787	-2.35413	-0.527504	0.309885	-0.727821	4
SELENBP1	-1.45723	-1.51503	-2.00047	-0.250847	0.582235	-0.266393	4
ENSG00000251432	-1.18521	-0.898613	-1.49221	-0.549625	0.022108	-0.602101	4
MYCL	-2.66562	-1.66873	-3.2517	-1.22093	-0.553924	-0.225653	4
DEPTOR	-1.0374	-1.01819	-1.60054	-0.222862	-0.630747	-0.416869	4
CTSH	-0.524651	-1.26471	-1.1144	-0.264361	-0.14535	0.279089	4
FA2H	-0.809543	-1.56007	-1.70661	-0.633729	-0.044558	0.412508	4
SEMA6B	-0.831216	-1.74274	-1.75553	-0.775245	0.019042	0.374057	4
LSR	-0.522562	-2.40476	-1.74332	-0.809483	-0.272471	0.425197	4
UCP2	-0.340629	-1.74346	-1.32349	-0.599094	0.148824	0.46171	4
PSAPL1	-2.26252	-5.17324	-2.77648	-1.42357	0.592933	1.06858	4
SGK2	-1.31096	-1.54478	-1.19688	0.219678	0.231127	0.12323	4
NDRG4	-1.02151	-1.08941	-0.659518	0.129512	0.106161	0.203503	4
CD24P4	-1.90576	-2.26811	-1.63624	-0.168992	0.138181	0.169279	4
DMTN	-1.16708	-1.45723	-1.0043	-0.200982	0.056597	0.805095	4
HR	-1.69033	-2.16439	-1.34156	-0.284806	0.130884	0.649027	4
PPL	-1.20241	-1.33506	-1.42728	-0.444815	-0.093489	0.156937	4
H19	-3.49965	-3.64087	-4.8321	-1.27682	-0.302357	0.778261	4
IFITM3	-1.42384	-1.7286	-2.01746	-0.301381	-0.043381	0.319038	4
MAP4K1	-0.827258	-1.28852	-1.21096	-0.305713	-0.141434	0.450425	4
ENSG00000256913	-0.905277	-1.11923	-1.3091	-0.375503	-0.041185	0.613875	4
NUPR1	-1.66347	-1.94517	-2.05037	-0.090417	0.28846	0.853496	4
CYP4F12	-1.68549	-2.38626	-2.50846	0.214609	0.304364	0.580303	4
AKR1B10P1	-1.19438	-2.37688	-2.06458	-0.14751	0.385537	0.240663	4
FLT4	-1.21111	-1.26498	-1.4421	-0.412404	-0.76616	-0.177248	4
MCF2L	-1.44026	-1.99375	-1.96207	-0.753533	-1.4196	-0.602687	4
PTP4A3	-1.2772	-2.26928	-1.64275	-0.676501	-1.03934	0.069879	4
LINC01270	-1.0691	-1.67158	-1.70513	-0.788398	-0.910104	-0.124969	4
NPR3	-1.31741	-1.12069	-0.981983	-0.344182	-0.452965	-0.471507	4
RAB15	-1.02635	-1.12705	-0.887165	-0.399147	-0.614987	-0.425385	4
OVGP1	-1.662	-1.67087	-1.62256	-1.06823	-0.192037	-0.780032	4
ENSG00000235721	-1.28119	-0.988089	-1.04243	-0.708351	-0.036011	-0.305796	4
MEGF9	-1.19967	-0.989	-1.14611	-0.496628	-0.406158	-0.263678	4
SFRP4	-2.15466	-2.15587	-2.22688	-0.810806	-0.639867	-0.690102	4
KRT4	-6.04987	-5.6482	-6.34625	-2.37491	-1.55977	-1.41084	4
ENSG00000268621	-2.99759	-2.67611	-2.56584	-1.0101	-0.552343	-0.75109	4
FZD5	-1.08159	-1.11264	-0.937544	-0.457565	-0.257956	-0.14236	4
ENSG00000235142	-4.27022	-3.43505	-4.53672	-1.32177	-0.340205	-0.585293	4
KIF12	-2.2073	-3.87386	-2.04263	-2.07151	-0.425673	0.238155	4
GRTP1	-0.757162	-1.69671	-1.1035	-1.27692	-0.167808	-0.301192	4
CAMSAP3	-0.898588	-2.08391	-1.27642	-1.15464	-0.637361	-0.225567	4
PIK3CD-AS2	-1.37181	-2.46843	-1.38016	-1.31009	-0.672361	-0.463954	4
MAP2K6	-1.06828	-1.1672	-1.47623	-0.513851	-0.342196	-0.074476	4
IFITM2	-1.22914	-1.27752	-1.67001	-0.798571	-0.403173	0.154079	4
PALM	-1.45032	-1.93325	-1.84541	-0.765535	-0.406427	-0.24577	4
NR5A2	-1.64467	-2.11633	-1.94754	-0.794552	-0.448948	-0.116874	4
SYT7	-0.829561	-1.60171	-1.26955	-0.420303	-0.333891	-0.154091	4
PLEKHA6	-1.03599	-1.75509	-1.58188	-0.513236	-0.277162	0.171242	4
SUSD2	-1.28243	-2.06542	-1.82198	-0.682861	-0.207693	-0.005697	4
UPK3B	-1.3965	-2.40106	-2.10922	-0.652938	-0.395362	-0.107641	4
SIK1	-0.988624	-1.87676	-1.92674	-0.767203	-0.268207	-0.227924	4
CDKN1C	-2.07001	-3.37485	-3.62003	-1.11278	-0.397242	-0.121814	4
GFRA1	-1.25107	-1.82031	-2.1128	-0.582693	-0.422107	-0.293433	4
DAPK1	-1.40734	-2.06802	-2.07991	-0.639718	-0.430881	-0.235692	4
AKR1B10	-1.23954	-1.69189	-1.88175	-0.688055	-0.387107	-0.20355	4
GLP2R	-0.612475	-1.37039	-1.36691	-0.683015	-0.462732	-0.082686	4
CNTNAP3	-0.832394	-1.49161	-1.68655	-0.864804	-0.362072	-0.089717	4
ENSG00000215142	-0.700141	-1.51763	-1.5515	-0.8669	-0.37462	-0.20478	4
ATP2A3	-1.09729	-1.86404	-1.6643	-0.885463	-0.436256	-0.095003	4
NOTCH3	-1.39913	-2.56477	-2.17	-1.23165	-0.560879	-0.312513	4
AKR1C4	-0.945733	-1.86542	-1.72682	-0.933793	-0.383235	-0.276985	4
MAPT	-0.716555	-1.25872	-1.1639	-0.609408	-0.432496	-0.125922	4
TMEM37	-1.25534	-1.92215	-1.73699	-0.834344	-0.43804	-0.330283	4
AKR1C1	-0.769431	-1.26213	-1.22926	-0.76379	-0.183406	-0.244083	4
PIM1	-0.524849	-1.36531	-1.22015	-0.56897	-0.115495	0.136126	4
2018-09-05	-0.457595	-1.07201	-0.978856	-0.395316	-0.164153	0.049596	4
SPDEF	-1.98021	-3.94534	-3.86843	-1.82018	-0.432046	0.115127	4
LINC00319	-1.36316	-2.33769	-2.22293	-0.953862	-0.340424	-0.000361	4
RTN4RL2	-1.96821	-4.22964	-4.24268	-1.95827	-0.920347	-0.004156	4
C2orf82	-1.04902	-2.12792	-2.12887	-0.878515	-0.63997	0.165041	4
CELSR2	-1.30949	-1.87507	-1.62005	-1.00262	-0.359419	0.224708	4
CXCL16	-1.08415	-1.88408	-1.70719	-1.11727	-0.290331	0.232799	4
SLC29A4	-1.16439	-1.99786	-1.5421	-0.878621	-0.108282	0.213566	4
ACSM3	-1.13285	-1.59011	-1.63252	-1.00306	-0.406243	-0.138163	4
BMP8B	-0.874034	-1.09327	-1.14495	-0.723109	-0.290426	-0.19951	4
ENSG00000237792	-1.01576	-1.55639	-1.41892	-1.00204	-0.467674	-0.107212	4
FAM213A	-0.66588	-1.14086	-1.06715	-0.866925	-0.187385	-0.02701	4
GRB7	-1.41803	-2.20005	-2.08581	-1.57714	-0.449527	0.044293	4
GATS	-0.982247	-1.31234	-1.44406	-0.93447	-0.390391	0.080122	4
PCSK9	-1.1156	-2.70074	-2.70308	-1.79123	-0.690136	0.078144	4
SLC29A2	-0.742974	-1.54548	-1.31655	-0.954505	-0.397585	0.027413	4
PCED1B	-0.616761	-1.2878	-1.07082	-0.77182	-0.386952	-0.015016	4
ENSG00000185020	-0.956419	-1.51561	-2.00622	-0.813652	-0.215092	-0.379102	4
ENSG00000224251	-1.35654	-1.96357	-2.35777	-1.11852	-0.03522	-0.302941	4
LGSN	-1.36973	-1.51308	-1.73939	-0.90327	-0.124494	-0.13545	4
SRGAP3	-1.18763	-1.43263	-1.29329	-0.903492	0.066181	-0.094289	4
CACNA2D2	-1.7865	-1.85126	-1.5713	-0.693186	-0.718505	0.045907	4
SEMA4G	-1.84897	-1.87896	-1.86487	-1.31738	-0.696081	-0.160757	4
CYP4F3	-1.63374	-1.83858	-1.66152	-1.23901	-0.543007	-0.284252	4
KRT8P10	-2.26612	-2.52874	-2.03453	-1.554	-0.54324	-0.344803	4
SMPD3	-1.84458	-2.04107	-1.59826	-1.28948	-0.52406	-0.672898	4
KRT8P48	-2.04604	-2.34679	-1.91163	-1.22292	-0.766379	-0.980312	4
KRT18	-1.8297	-2.31129	-1.89836	-1.25201	-0.793872	-0.451636	4
KRT8P41	-1.78055	-2.31403	-1.89079	-1.16321	-0.706695	-0.494394	4
KRT8	-2.08879	-2.40031	-1.89506	-1.12352	-0.744276	-0.60556	4
KRT8P50	-1.72857	-2.13533	-1.75635	-0.952046	-0.733322	-0.4678	4
KRT18P28	-1.8952	-2.2802	-1.92946	-1.28901	-0.719622	-0.670101	4
KRT18P13	-1.7586	-2.13209	-1.93272	-1.24621	-0.832804	-0.731938	4
ADSSL1	-1.46863	-1.84129	-1.57033	-1.10719	-0.272871	-0.497518	4
KRT8P9	-2.0639	-2.27555	-1.88107	-1.13287	-0.308107	-0.53588	4
ITGB4	-0.938823	-1.47302	-1.20029	-0.561284	-0.339316	-0.017419	4
KRT8P30	-1.78277	-2.7487	-2.16515	-1.23405	-0.82	0.124419	4
KRT18P21	-1.79723	-3.01611	-2.05575	-1.05621	-0.777525	0.259825	4
KRT18P68	-1.97184	-2.80407	-1.90501	-1.10843	-0.908054	0.042884	4
KRT18P17	-1.88504	-2.60694	-2.06611	-1.32981	-0.755006	-0.088754	4
KRT18P11	-1.8121	-2.53061	-1.86707	-1.13279	-0.667109	-0.159197	4
KRT18P15	-1.80599	-2.41656	-1.94523	-1.16273	-0.731914	-0.215821	4
KRT8P37	-2.15341	-2.57157	-1.84523	-1.25925	-0.567243	-0.24725	4
KRT8P36	-2.08575	-2.51733	-1.90274	-1.23644	-0.651567	-0.174849	4
LINC00322	-3.1769	-4.69098	-3.02223	-2.31124	-1.08451	-0.171309	4
KRT8P13	-2.04618	-2.68186	-1.7576	-1.24993	-0.889117	-0.395101	4
KRT8P33	-1.97904	-2.66774	-1.95605	-0.905847	-0.636625	-0.246586	4
DGCR5	-1.16445	-1.13428	-0.835959	-0.697395	-0.234292	0.080729	4
KRT8P32	-2.39045	-2.4441	-1.69853	-1.56913	-0.761449	-0.168628	4
CACNG4	-1.00679	-1.3031	-0.95379	-0.228354	-0.177392	0.072597	4
LHPP	-1.08245	-1.34888	-0.936192	-0.296748	-0.278959	0.054881	4
C1orf116	-2.6612	-3.65595	-2.69654	-0.809979	-0.20374	0.469764	4
IFFO2	-1.08369	-1.64235	-1.00075	-0.363047	-0.288742	0.321074	4
LLGL2	-1.31235	-2.19116	-1.83235	-0.709249	-0.104978	0.216749	4
ATP10A	-1.03131	-1.78374	-1.58485	-0.48105	0.076237	0.207358	4
SPON2	-1.76296	-3.34754	-2.68925	-1.04173	0.504002	0.266499	4
PDXK	-1.00572	-1.78783	-1.3274	-0.347648	-0.071894	-0.108562	4
JAG2	-1.14842	-1.98431	-1.52813	-0.459362	0.068358	-0.012553	4
RN7SL136P	-0.841556	-1.73492	-1.26828	-0.492006	0.055442	-0.056915	4
CYP4F2	-1.33121	-2.03356	-1.79127	-0.342369	-0.115464	-0.243681	4
KRT8P24	-1.66679	-2.5907	-2.26969	-0.70932	0.110965	-0.289874	4
FGFR4	-1.49117	-2.65841	-1.96289	-0.855889	-0.24532	-0.296192	4
KRT8P8	-1.68909	-2.60942	-1.93933	-0.995886	-0.198111	-0.467231	4
KRT18P55	-1.84033	-2.71925	-2.03972	-1.17218	-0.233682	-0.152877	4
KRT8P7	-1.5191	-2.93824	-1.84783	-1.25646	-0.034384	-0.358934	4
IGFL1P1	-2.29774	-4.33781	-2.45455	-1.14028	0.017131	-0.109315	4
UNC5CL	-1.66443	-2.92517	-1.81423	-0.724492	-0.770466	-0.644658	4
SLC2A3P4	-1.33844	-3.611	-2.85352	-0.915008	-0.998498	-0.880885	4
VEPH1	-1.07795	-2.81346	-1.91194	-0.762623	-0.526227	-1.39411	4
A4GNT	-0.835866	-1.32359	-1.63917	-0.010198	0.155745	0.056375	4
AKR1B15	-0.874957	-1.68099	-1.95704	-0.292165	0.193784	0.079628	4
AMBP	-1.19024	-1.78939	-2.11088	-0.026126	-0.126499	-0.116618	4
MB	-1.49269	-1.9914	-2.47201	-0.422956	-0.284992	-0.194405	4
AACSP1	-0.646611	-1.07601	-1.19853	-0.090744	0.049924	-0.241331	4
S100P	-0.871267	-2.43033	-2.87343	-0.901508	0.024615	0.031375	4
NRARP	-0.691513	-1.61011	-1.69015	-0.514977	0.112139	-0.222558	4
ENSG00000267194	-0.787908	-1.79538	-1.63534	-0.319635	0.276115	-0.504004	4
C2orf72	-1.36841	-2.29313	-1.24065	0.037169	-0.31318	-0.387465	4
TRIM31	-0.867717	-1.89267	-1.19008	0.087363	-0.491924	0.025618	4
DENND1C	-1.2642	-2.43549	-1.97216	-0.144299	-0.442627	-0.194768	4
KRT8P51	-1.49149	-2.64604	-2.14783	-0.161611	-0.616648	-0.342306	4
LBH	-3.1694	-3.60711	-3.41001	-0.302297	-0.101784	-0.830473	4
ENSG00000253944	-3.86321	-4.73236	-5.40475	0.450526	-1.24505	-1.15563	4
TP53I11	-1.55597	-1.92531	-0.975925	-0.887736	-0.703473	0.26458	4
NXN	-0.351603	-1.14903	-1.44331	-0.75647	-0.255157	0.029597	4
PRTN3	-1.55509	-2.84302	-4.70193	-2.45773	-0.572208	-0.171296	4
KCNQ2	-0.281127	-2.99421	-1.75739	-0.101766	-0.062549	-0.574252	4
LINC00313	-1.67442	-3.4077	-1.89874	0.128159	0.309025	-0.223573	4
ENSG00000218048	-1.69834	-3.70069	-1.32493	-0.690981	-0.496208	0.162095	4
KRT18P67	-1.37374	-3.84889	-0.854169	-1.27936	-0.37668	-0.507824	4
SLC23A1	-2.55272	-1.63271	-1.42227	-0.394385	-0.592847	-0.108338	4
CFI	-3.71311	-1.81665	-1.97308	-0.410217	-0.396473	-1.00057	4
REEP1	-0.972738	-1.04894	-2.39276	0.134278	-0.347739	-0.041137	4
TERT	-1.5537	-1.51048	-2.74633	-0.288674	0.864709	0.422911	4
KLHDC7A	-0.566583	-1.47334	-1.06701	0.218659	0.303416	0.580713	4
CD24P2	-2.05474	-2.43834	-1.56279	-0.876543	0.674517	1.82344	4
ENSG00000232324	-1.19677	-1.39783	-1.5691	-1.01937	-0.682298	1.06865	4
PCAT29	-1.00674	-1.40535	-1.51469	-0.316191	-0.633306	0.551782	4
FTLP14	0.665965	-3.16093	-2.67034	-2.21636	1.98379	-0.769283	4
AFAP1L2	-0.496964	-1.19127	-1.02159	1.24913	0.86207	0.283174	4

## Sheet: Table S2
Pathway_ID	Activity Pattern	R-squared
DUTTA_APOPTOSIS_VIA_NFKB	IL-1beta sensitive (up)	0.962698
TIAN_TNF_SIGNALING_VIA_NFKB	IL-1beta sensitive (up)	0.947188
GHANDHI_DIRECT_IRRADIATION_UP	IL-1beta sensitive (up)	0.940145
ZHOU_INFLAMMATORY_RESPONSE_FIMA_UP	IL-1beta sensitive (up)	0.929759
PHONG_TNF_TARGETS_UP	IL-1beta sensitive (up)	0.924724
SEKI_INFLAMMATORY_RESPONSE_LPS_UP	IL-1beta sensitive (up)	0.918758
HINATA_NFKB_TARGETS_KERATINOCYTE_UP	IL-1beta sensitive (up)	0.917638
GO_REGULATION_OF_MONOCYTE_CHEMOTAXIS	IL-1beta sensitive (up)	0.914057
PETROVA_PROX1_TARGETS_DN	IL-1beta sensitive (up)	0.913749
GO_CARTILAGE_MORPHOGENESIS	IL-1beta sensitive (up)	0.913151
GO_REGULATION_OF_WOUND_HEALING	IL-1beta sensitive (up)	0.912094
LIEN_BREAST_CARCINOMA_METAPLASTIC_VS_DUCTAL_UP	IL-1beta sensitive (up)	0.904248
GO_POSITIVE_REGULATION_OF_CELLULAR_RESPONSE_TO_TRANSFORMING_GROWTH_FACTOR_BETA_STIMULUS	IL-1beta sensitive (up)	0.903377
PHONG_TNF_RESPONSE_NOT_VIA_P38	IL-1beta sensitive (up)	0.902282
ZHOU_INFLAMMATORY_RESPONSE_LPS_UP	IL-1beta sensitive (up)	0.900382
GO_POSITIVE_REGULATION_OF_EPITHELIAL_CELL_MIGRATION	IL-1beta sensitive (up)	0.896642
RASHI_NFKB1_TARGETS	IL-1beta sensitive (up)	0.895002
LIANG_SILENCED_BY_METHYLATION_2	IL-1beta sensitive (up)	0.890384
HAHTOLA_MYCOSIS_FUNGOIDES_CD4_UP	IL-1beta sensitive (up)	0.880899
ALTEMEIER_RESPONSE_TO_LPS_WITH_MECHANICAL_VENTILATION	IL-1beta sensitive (up)	0.880523
MCLACHLAN_DENTAL_CARIES_UP	IL-1beta sensitive (up)	0.879315
GAURNIER_PSMD4_TARGETS	IL-1beta sensitive (up)	0.876915
GO_POSITIVE_REGULATION_OF_BLOOD_VESSEL_ENDOTHELIAL_CELL_MIGRATION	IL-1beta sensitive (up)	0.875846
HINATA_NFKB_TARGETS_FIBROBLAST_UP	IL-1beta sensitive (up)	0.874173
GHANDHI_BYSTANDER_IRRADIATION_UP	IL-1beta sensitive (up)	0.873371
BILD_HRAS_ONCOGENIC_SIGNATURE	IL-1beta sensitive (up)	0.872721
MCLACHLAN_DENTAL_CARIES_DN	IL-1beta sensitive (up)	0.871549
PID_IL23_PATHWAY	IL-1beta sensitive (up)	0.866276
LINDSTEDT_DENDRITIC_CELL_MATURATION_B	IL-1beta sensitive (up)	0.86621
GERHOLD_ADIPOGENESIS_DN	IL-1beta sensitive (up)	0.86382
PID_VEGF_VEGFR_PATHWAY	IL-1beta sensitive (up)	0.863604
GO_POSITIVE_REGULATION_OF_VASCULATURE_DEVELOPMENT	IL-1beta sensitive (up)	0.863585
PAPASPYRIDONOS_UNSTABLE_ATEROSCLEROTIC_PLAQUE_UP	IL-1beta sensitive (up)	0.863103
GO_CHEMOKINE_MEDIATED_SIGNALING_PATHWAY	IL-1beta sensitive (up)	0.862145
GO_REGULATION_OF_COAGULATION	IL-1beta sensitive (up)	0.862031
IZADPANAH_STEM_CELL_ADIPOSE_VS_BONE_UP	IL-1beta sensitive (up)	0.860086
GO_POSITIVE_REGULATION_OF_DEFENSE_RESPONSE	IL-1beta sensitive (up)	0.856341
GO_NEGATIVE_REGULATION_OF_NECROTIC_CELL_DEATH	IL-1beta sensitive (up)	0.855429
BIOCARTA_CCR5_PATHWAY	IL-1beta sensitive (up)	0.855324
HOELZEL_NF1_TARGETS_UP	IL-1beta sensitive (up)	0.850775
ZWANG_CLASS_1_TRANSIENTLY_INDUCED_BY_EGF	IL-1beta sensitive (up)	0.848066
ST_GRANULE_CELL_SURVIVAL_PATHWAY	IL-1beta sensitive (up)	0.846818
GO_POSITIVE_REGULATION_OF_CELL_CELL_ADHESION	IL-1beta sensitive (up)	0.846468
GARGALOVIC_RESPONSE_TO_OXIDIZED_PHOSPHOLIPIDS_BLUE_UP	IL-1beta sensitive (up)	0.845649
CROMER_TUMORIGENESIS_UP	IL-1beta sensitive (up)	0.843891
ONDER_CDH1_SIGNALING_VIA_CTNNB1	IL-1beta sensitive (up)	0.843658
PRAMOONJAGO_SOX4_TARGETS_UP	IL-1beta sensitive (up)	0.843474
KEGG_CYTOKINE_CYTOKINE_RECEPTOR_INTERACTION	IL-1beta sensitive (up)	0.843191
LINDSTEDT_DENDRITIC_CELL_MATURATION_A	IL-1beta sensitive (up)	0.841599
GO_REGULATION_OF_HOMOTYPIC_CELL_CELL_ADHESION	IL-1beta sensitive (up)	0.841509
GO_CELL_ADHESION_MEDIATED_BY_INTEGRIN	IL-1beta sensitive (up)	0.840058
GO_RESPONSE_TO_INTERLEUKIN_6	IL-1beta sensitive (up)	0.839964
GO_REGULATION_OF_INNATE_IMMUNE_RESPONSE	IL-1beta sensitive (up)	0.839595
PEDERSEN_METASTASIS_BY_ERBB2_ISOFORM_1	IL-1beta sensitive (up)	0.839571
BIOCARTA_TNFR2_PATHWAY	IL-1beta sensitive (up)	0.838679
GO_REGULATION_OF_NECROPTOTIC_PROCESS	IL-1beta sensitive (up)	0.838574
SCHOEN_NFKB_SIGNALING	IL-1beta sensitive (up)	0.837628
GO_ACTIVATION_OF_IMMUNE_RESPONSE	IL-1beta sensitive (up)	0.837275
NAKAMURA_ADIPOGENESIS_EARLY_DN	IL-1beta sensitive (up)	0.83725
REACTOME_TRAF6_MEDIATED_NFKB_ACTIVATION	IL-1beta sensitive (up)	0.836159
GO_MONOCYTE_CHEMOTAXIS	IL-1beta sensitive (up)	0.835716
GO_CXCR_CHEMOKINE_RECEPTOR_BINDING	IL-1beta sensitive (up)	0.834122
BIOCARTA_TH1TH2_PATHWAY	IL-1beta sensitive (up)	0.833539
GO_ACTIVATION_OF_INNATE_IMMUNE_RESPONSE	IL-1beta sensitive (up)	0.83191
MCDOWELL_ACUTE_LUNG_INJURY_UP	IL-1beta sensitive (up)	0.831584
GO_RESPONSE_TO_HYDROGEN_PEROXIDE	IL-1beta sensitive (up)	0.829969
GO_VASODILATION	IL-1beta sensitive (up)	0.827214
KEGG_NATURAL_KILLER_CELL_MEDIATED_CYTOTOXICITY	IL-1beta sensitive (up)	0.827054
GO_CCR_CHEMOKINE_RECEPTOR_BINDING	IL-1beta sensitive (up)	0.826733
GAUSSMANN_MLL_AF4_FUSION_TARGETS_D_UP	IL-1beta sensitive (up)	0.82629
GO_POSITIVE_REGULATION_OF_IMMUNE_RESPONSE	IL-1beta sensitive (up)	0.825967
KIM_WT1_TARGETS_UP	IL-1beta sensitive (up)	0.825801
GO_ADAPTIVE_IMMUNE_RESPONSE	IL-1beta sensitive (up)	0.824713
GILMORE_CORE_NFKB_PATHWAY	IL-1beta sensitive (up)	0.824442
KANG_IMMORTALIZED_BY_TERT_UP	IL-1beta sensitive (up)	0.823759
KUROZUMI_RESPONSE_TO_ONCOCYTIC_VIRUS	IL-1beta sensitive (up)	0.823553
GO_CELL_SUBSTRATE_JUNCTION_ASSEMBLY	IL-1beta sensitive (up)	0.822308
AGARWAL_AKT_PATHWAY_TARGETS	IL-1beta sensitive (up)	0.821792
MATTHEWS_AP1_TARGETS	IL-1beta sensitive (up)	0.821131
GO_ADAPTIVE_IMMUNE_RESPONSE_BASED_ON_SOMATIC_RECOMBINATION_OF_IMMUNE_RECEPTORS_BUILT_FROM_IMMUNOGLOBULIN_SUPERFAMILY_DOMAINS	IL-1beta sensitive (up)	0.820481
FOSTER_TOLERANT_MACROPHAGE_DN	IL-1beta sensitive (up)	0.820299
ZHAN_LATE_DIFFERENTIATION_GENES_UP	IL-1beta sensitive (up)	0.818279
NIELSEN_MALIGNAT_FIBROUS_HISTIOCYTOMA_UP	IL-1beta sensitive (up)	0.818088
ABE_VEGFA_TARGETS	IL-1beta sensitive (up)	0.8175
DAVICIONI_TARGETS_OF_PAX_FOXO1_FUSIONS_UP	IL-1beta sensitive (up)	0.816837
GO_POSITIVE_REGULATION_OF_INNATE_IMMUNE_RESPONSE	IL-1beta sensitive (up)	0.815764
GO_NEGATIVE_REGULATION_OF_CELL_ACTIVATION	IL-1beta sensitive (up)	0.815467
CHARAFE_BREAST_CANCER_LUMINAL_VS_BASAL_DN	IL-1beta sensitive (up)	0.815381
KYNG_DNA_DAMAGE_DN	IL-1beta sensitive (up)	0.814374
HAN_JNK_SINGALING_UP	IL-1beta sensitive (up)	0.813791
FALVELLA_SMOKERS_WITH_LUNG_CANCER	IL-1beta sensitive (up)	0.81366
GO_REGULATION_OF_CELL_ADHESION_MEDIATED_BY_INTEGRIN	IL-1beta sensitive (up)	0.812103
KOBAYASHI_EGFR_SIGNALING_6HR_DN	IL-1beta sensitive (up)	0.811786
REACTOME_PLATELET_ACTIVATION_SIGNALING_AND_AGGREGATION	IL-1beta sensitive (up)	0.809354
KRIEG_HYPOXIA_VIA_KDM3A	IL-1beta sensitive (up)	0.808318
REACTOME_RIG_I_MDA5_MEDIATED_INDUCTION_OF_IFN_ALPHA_BETA_PATHWAYS	IL-1beta sensitive (up)	0.808004
TSAI_DNAJB4_TARGETS_DN	IL-1beta sensitive (up)	0.807838
GO_REGULATION_OF_MUSCLE_CONTRACTION	IL-1beta sensitive (up)	0.805404
GEISS_RESPONSE_TO_DSRNA_UP	IL-1beta sensitive (up)	0.80519
XU_HGF_TARGETS_INDUCED_BY_AKT1_6HR	IL-1beta sensitive (up)	0.804887
TAKEDA_TARGETS_OF_NUP98_HOXA9_FUSION_3D_DN	IL-1beta sensitive (up)	0.803772
XU_HGF_TARGETS_INDUCED_BY_AKT1_48HR_UP	IL-1beta sensitive (up)	0.8033
SASSON_FSH_RESPONSE	IL-1beta sensitive (up)	0.802257
BROWNE_HCMV_INFECTION_2HR_DN	IL-1beta sensitive (up)	0.802028
GO_NEGATIVE_REGULATION_OF_CELL_CELL_ADHESION	IL-1beta sensitive (up)	0.800663
GO_RESPONSE_TO_VIRUS	IL-1beta sensitive (up)	0.799951
BIOCARTA_FIBRINOLYSIS_PATHWAY	IL-1beta sensitive (up)	0.798899
PEDERSEN_METASTASIS_BY_ERBB2_ISOFORM_7	IL-1beta sensitive (up)	0.798244
REACTOME_CHEMOKINE_RECEPTORS_BIND_CHEMOKINES	IL-1beta sensitive (up)	0.797976
NAKAMURA_ADIPOGENESIS_LATE_DN	IL-1beta sensitive (up)	0.796873
GO_I_KAPPAB_KINASE_NF_KAPPAB_SIGNALING	IL-1beta sensitive (up)	0.795015
GO_CELL_SUBSTRATE_ADHERENS_JUNCTION_ASSEMBLY	IL-1beta sensitive (up)	0.794993
GO_INORGANIC_ION_IMPORT_INTO_CELL	IL-1beta sensitive (up)	0.794637
KANG_GIST_WITH_PDGFRA_DN	IL-1beta sensitive (up)	0.794409
KIM_HYPOXIA	IL-1beta sensitive (up)	0.794096
PEDERSEN_METASTASIS_BY_ERBB2_ISOFORM_4	IL-1beta sensitive (up)	0.793678
NIELSEN_LEIOMYOSARCOMA_UP	IL-1beta sensitive (up)	0.792923
AMIT_EGF_RESPONSE_60_MCF10A	IL-1beta sensitive (up)	0.792445
RUTELLA_RESPONSE_TO_HGF_UP	IL-1beta sensitive (up)	0.791718
GO_RELEASE_OF_CYTOCHROME_C_FROM_MITOCHONDRIA	IL-1beta sensitive (up)	0.789265
AZARE_NEOPLASTIC_TRANSFORMATION_BY_STAT3_UP	IL-1beta sensitive (up)	0.789134
KARAKAS_TGFB1_SIGNALING	IL-1beta sensitive (up)	0.787969
GO_INDUCTION_OF_POSITIVE_CHEMOTAXIS	IL-1beta sensitive (up)	0.787141
MIKKELSEN_ES_HCP_WITH_H3_UNMETHYLATED	IL-1beta sensitive (up)	0.787136
SIMBULAN_UV_RESPONSE_NORMAL_UP	IL-1beta sensitive (up)	0.786879
GO_PROTEIN_LOCALIZATION_TO_VACUOLE	IL-1beta sensitive (up)	0.785359
HEIDENBLAD_AMPLIFIED_IN_PANCREATIC_CANCER	IL-1beta sensitive (up)	0.784855
GO_POSITIVE_REGULATION_OF_EPIDERMAL_GROWTH_FACTOR_ACTIVATED_RECEPTOR_ACTIVITY	IL-1beta sensitive (up)	0.782067
NOJIMA_SFRP2_TARGETS_UP	IL-1beta sensitive (up)	0.781216
ZWANG_CLASS_2_TRANSIENTLY_INDUCED_BY_EGF	IL-1beta sensitive (up)	0.781179
AMIT_SERUM_RESPONSE_40_MCF10A	IL-1beta sensitive (up)	0.781089
GAZDA_DIAMOND_BLACKFAN_ANEMIA_MYELOID_UP	IL-1beta sensitive (up)	0.781057
REACTOME_ANTIGEN_ACTIVATES_B_CELL_RECEPTOR_LEADING_TO_GENERATION_OF_SECOND_MESSENGERS	IL-1beta sensitive (up)	0.780293
GO_INTRAMOLECULAR_OXIDOREDUCTASE_ACTIVITY_TRANSPOSING_S_S_BONDS	IL-1beta sensitive (up)	0.77938
GO_MATERNAL_PROCESS_INVOLVED_IN_FEMALE_PREGNANCY	IL-1beta sensitive (up)	0.77891
XU_HGF_TARGETS_REPRESSED_BY_AKT1_UP	IL-1beta sensitive (up)	0.778814
GO_LEUKOCYTE_HOMEOSTASIS	IL-1beta sensitive (up)	0.778801
GO_MANGANESE_ION_TRANSPORT	IL-1beta sensitive (up)	0.778743
MAHADEVAN_RESPONSE_TO_MP470_UP	IL-1beta sensitive (up)	0.778721
SU_THYMUS	IL-1beta sensitive (up)	0.776684
BIOCARTA_CD40_PATHWAY	IL-1beta sensitive (up)	0.776339
LENAOUR_DENDRITIC_CELL_MATURATION_DN	IL-1beta sensitive (up)	0.775326
NADELLA_PRKAR1A_TARGETS_DN	IL-1beta sensitive (up)	0.775201
LIM_MAMMARY_LUMINAL_PROGENITOR_UP	IL-1beta sensitive (up)	0.774068
NAKAMURA_ADIPOGENESIS_EARLY_UP	IL-1beta sensitive (up)	0.773277
GO_NODE_OF_RANVIER	IL-1beta sensitive (up)	0.772948
GO_GROWTH_FACTOR_RECEPTOR_BINDING	IL-1beta sensitive (up)	0.771573
TRACEY_RESISTANCE_TO_IFNA2_DN	IL-1beta sensitive (up)	0.770565
LEE_LIVER_CANCER_HEPATOBLAST	IL-1beta sensitive (up)	0.770295
GILDEA_METASTASIS	IL-1beta sensitive (up)	0.76936
PID_EPHRINB_REV_PATHWAY	IL-1beta sensitive (up)	0.76921
GO_ANTIGEN_BINDING	IL-1beta sensitive (up)	0.768849
REACTOME_PYRIMIDINE_CATABOLISM	IL-1beta sensitive (up)	0.768847
GO_NEGATIVE_REGULATION_OF_BLOOD_CIRCULATION	IL-1beta sensitive (up)	0.768038
GO_REGULATION_OF_PLATELET_AGGREGATION	IL-1beta sensitive (up)	0.765752
GRAESSMANN_APOPTOSIS_BY_SERUM_DEPRIVATION_UP	IL-1beta sensitive (up)	0.76453
GO_CELLULAR_RESPONSE_TO_INTERFERON_GAMMA	IL-1beta sensitive (up)	0.76404
SCHAEFFER_PROSTATE_DEVELOPMENT_AND_CANCER_BOX6_UP	IL-1beta sensitive (up)	0.763258
GO_POSITIVE_REGULATION_OF_LEUKOCYTE_MIGRATION	IL-1beta sensitive (up)	0.763096
KONDO_HYPOXIA	IL-1beta sensitive (up)	0.760849
GO_RENAL_SYSTEM_PROCESS_INVOLVED_IN_REGULATION_OF_SYSTEMIC_ARTERIAL_BLOOD_PRESSURE	IL-1beta sensitive (up)	0.760116
GO_SODIUM_INDEPENDENT_ORGANIC_ANION_TRANSMEMBRANE_TRANSPORTER_ACTIVITY	IL-1beta sensitive (up)	0.759621
GO_COLLAGEN_FIBRIL_ORGANIZATION	IL-1beta sensitive (up)	0.759549
GO_CHEMOKINE_ACTIVITY	IL-1beta sensitive (up)	0.759192
ZHOU_TNF_SIGNALING_4HR	IL-1beta sensitive (up)	0.758994
GO_REGULATION_OF_KERATINOCYTE_PROLIFERATION	IL-1beta sensitive (up)	0.755445
GO_POSITIVE_REGULATION_OF_MACROPHAGE_DERIVED_FOAM_CELL_DIFFERENTIATION	IL-1beta sensitive (up)	0.754694
WORSCHECH_TUMOR_REJECTION_UP	IL-1beta sensitive (up)	0.75458
HOSHIDA_LIVER_CANCER_SURVIVAL_UP	IL-1beta sensitive (up)	0.754434
GO_ANTIGEN_PROCESSING_AND_PRESENTATION	IL-1beta sensitive (up)	0.753529
NUNODA_RESPONSE_TO_DASATINIB_IMATINIB_DN	IL-1beta sensitive (up)	0.752949
NABA_SECRETED_FACTORS	IL-1beta sensitive (up)	0.752778
GO_NEGATIVE_REGULATION_OF_HOMOTYPIC_CELL_CELL_ADHESION	IL-1beta sensitive (up)	0.750191
GO_DETECTION_OF_MECHANICAL_STIMULUS_INVOLVED_IN_SENSORY_PERCEPTION	IL-1beta sensitive (up)	0.749228
PID_NFKAPPAB_CANONICAL_PATHWAY	IL-1beta sensitive (up)	0.748734
GO_POSITIVE_REGULATION_OF_LOCOMOTION	IL-1beta sensitive (up)	0.746519
KIM_WT1_TARGETS_8HR_UP	IL-1beta sensitive (up)	0.745996
GO_REGULATION_OF_CALCIUM_ION_IMPORT	IL-1beta sensitive (up)	0.745224
IRF_Q6	IL-1beta sensitive (up)	0.744092
GO_REGULATION_OF_LEUKOCYTE_DIFFERENTIATION	IL-1beta sensitive (up)	0.739063
MAINA_HYPOXIA_VHL_TARGETS_UP	IL-1beta sensitive (up)	0.737721
GRAHAM_CML_QUIESCENT_VS_CML_DIVIDING_UP	IL-1beta sensitive (up)	0.737683
DAUER_STAT3_TARGETS_UP	IL-1beta sensitive (up)	0.737238
GO_POSITIVE_REGULATION_OF_LEUKOCYTE_CHEMOTAXIS	IL-1beta sensitive (up)	0.737204
GO_NUCLEOTIDE_BINDING_DOMAIN_LEUCINE_RICH_REPEAT_CONTAINING_RECEPTOR_SIGNALING_PATHWAY	IL-1beta sensitive (up)	0.736901
OSWALD_HEMATOPOIETIC_STEM_CELL_IN_COLLAGEN_GEL_UP	IL-1beta sensitive (up)	0.736575
GO_REGULATION_OF_CELL_ACTIVATION	IL-1beta sensitive (up)	0.732462
GO_MEMBRANE_BUDDING	IL-1beta sensitive (up)	0.732073
GO_K63_LINKED_POLYUBIQUITIN_BINDING	IL-1beta sensitive (up)	0.731677
REACTOME_INTERFERON_GAMMA_SIGNALING	IL-1beta sensitive (up)	0.731533
HU_GENOTOXIN_ACTION_DIRECT_VS_INDIRECT_4HR	IL-1beta sensitive (up)	0.730785
MAHADEVAN_IMATINIB_RESISTANCE_UP	IL-1beta sensitive (up)	0.730268
AMIT_EGF_RESPONSE_240_MCF10A	IL-1beta sensitive (up)	0.72959
GO_REGULATION_OF_MONONUCLEAR_CELL_MIGRATION	IL-1beta sensitive (up)	0.729265
HOFFMAN_CLOCK_TARGETS_UP	IL-1beta sensitive (up)	0.727391
NADERI_BREAST_CANCER_PROGNOSIS_DN	IL-1beta sensitive (up)	0.726764
GO_FERROUS_IRON_BINDING	IL-1beta sensitive (up)	0.726732
GO_CELLULAR_EXTRAVASATION	IL-1beta sensitive (up)	0.726472
GO_FIBRINOLYSIS	IL-1beta sensitive (up)	0.725898
GO_CYTOPLASMIC_PATTERN_RECOGNITION_RECEPTOR_SIGNALING_PATHWAY	IL-1beta sensitive (up)	0.725812
REACTOME_TRANSPORT_OF_ORGANIC_ANIONS	IL-1beta sensitive (up)	0.724946
BERTUCCI_MEDULLARY_VS_DUCTAL_BREAST_CANCER_UP	IL-1beta sensitive (up)	0.724857
GO_POSITIVE_REGULATION_OF_CALCIUM_ION_IMPORT	IL-1beta sensitive (up)	0.722235
GO_RESPONSE_TO_MOLECULE_OF_BACTERIAL_ORIGIN	IL-1beta sensitive (up)	0.721354
OZANNE_AP1_TARGETS_UP	IL-1beta sensitive (up)	0.719979
GO_RESPONSE_TO_INTERFERON_GAMMA	IL-1beta sensitive (up)	0.719489
GO_POSITIVE_REGULATION_OF_MACROPHAGE_DIFFERENTIATION	IL-1beta sensitive (up)	0.719109
GO_POSITIVE_REGULATION_OF_CHEMOTAXIS	IL-1beta sensitive (up)	0.71878
GO_NEGATIVE_REGULATION_OF_SIGNAL_TRANSDUCTION_BY_P53_CLASS_MEDIATOR	IL-1beta sensitive (up)	0.715635
GO_POSITIVE_REGULATION_OF_MACROPHAGE_CHEMOTAXIS	IL-1beta sensitive (up)	0.715055
IRITANI_MAD1_TARGETS_UP	IL-1beta sensitive (up)	0.714865
GO_INTERCALATED_DISC	IL-1beta sensitive (up)	0.712827
PID_INSULIN_PATHWAY	IL-1beta sensitive (up)	0.712757
GO_NEGATIVE_REGULATION_OF_BLOOD_PRESSURE	IL-1beta sensitive (up)	0.711695
BOYERINAS_ONCOFETAL_TARGETS_OF_LET7A1	IL-1beta sensitive (up)	0.710627
YAATNANRNNNCAG_UNKNOWN	IL-1beta sensitive (up)	0.709508
VILIMAS_NOTCH1_TARGETS_UP	IL-1beta sensitive (up)	0.709379
GO_IMMUNE_RESPONSE_REGULATING_CELL_SURFACE_RECEPTOR_SIGNALING_PATHWAY	IL-1beta sensitive (up)	0.709298
WEINMANN_ADAPTATION_TO_HYPOXIA_DN	IL-1beta sensitive (up)	0.709254
GO_B_CELL_HOMEOSTASIS	IL-1beta sensitive (up)	0.709244
GO_LEUKOCYTE_CELL_CELL_ADHESION	IL-1beta sensitive (up)	0.707751
GO_POSITIVE_REGULATION_OF_TRANSMEMBRANE_TRANSPORT	IL-1beta sensitive (up)	0.706462
GO_CYTOKINE_RECEPTOR_BINDING	IL-1beta sensitive (up)	0.705463
GO_NEGATIVE_REGULATION_BY_HOST_OF_VIRAL_TRANSCRIPTION	IL-1beta sensitive (up)	0.703342
GO_DEFENSE_RESPONSE_TO_VIRUS	IL-1beta sensitive (up)	0.702762
GO_ANTIGEN_RECEPTOR_MEDIATED_SIGNALING_PATHWAY	IL-1beta sensitive (up)	0.70082
GO_PEPTIDE_HORMONE_RECEPTOR_BINDING	IL-1beta sensitive (up)	0.70066
GO_HEMOSTASIS	IL-1beta sensitive (up)	0.699472
REACTOME_SIGNALING_BY_THE_B_CELL_RECEPTOR_BCR	IL-1beta sensitive (up)	0.69913
REACTOME_EGFR_DOWNREGULATION	IL-1beta sensitive (up)	0.697722
DOANE_BREAST_CANCER_ESR1_DN	IL-1beta sensitive (up)	0.696419
SENESE_HDAC1_TARGETS_UP	IL-1beta sensitive (up)	0.695893
GO_CELLULAR_RESPONSE_TO_VIRUS	IL-1beta sensitive (up)	0.695402
REACTOME_INTEGRIN_ALPHAIIB_BETA3_SIGNALING	IL-1beta sensitive (up)	0.695317
KHETCHOUMIAN_TRIM24_TARGETS_UP	IL-1beta sensitive (up)	0.694968
GO_AMINE_BIOSYNTHETIC_PROCESS	IL-1beta sensitive (up)	0.694473
REACTOME_TAK1_ACTIVATES_NFKB_BY_PHOSPHORYLATION_AND_ACTIVATION_OF_IKKS_COMPLEX	IL-1beta sensitive (up)	0.694378
SEIKE_LUNG_CANCER_POOR_SURVIVAL	IL-1beta sensitive (up)	0.694221
GO_DECIDUALIZATION	IL-1beta sensitive (up)	0.693623
RICKMAN_HEAD_AND_NECK_CANCER_C	IL-1beta sensitive (up)	0.693577
GO_REGULATION_OF_NATURAL_KILLER_CELL_ACTIVATION	IL-1beta sensitive (up)	0.692984
GO_PHAGOCYTIC_VESICLE_MEMBRANE	IL-1beta sensitive (up)	0.69248
MYLLYKANGAS_AMPLIFICATION_HOT_SPOT_23	IL-1beta sensitive (up)	0.691919
WUNDER_INFLAMMATORY_RESPONSE_AND_CHOLESTEROL_UP	IL-1beta sensitive (up)	0.691604
PID_INTEGRIN2_PATHWAY	IL-1beta sensitive (up)	0.690333
ZHOU_INFLAMMATORY_RESPONSE_LIVE_UP	memory (up)	0.946541
ZHANG_RESPONSE_TO_IKK_INHIBITOR_AND_TNF_UP	memory (up)	0.940195
JEON_SMAD6_TARGETS_UP	memory (up)	0.933959
SANA_TNF_SIGNALING_UP	memory (up)	0.932851
YIH_RESPONSE_TO_ARSENITE_C5	memory (up)	0.931254
GO_COLLAGEN_BINDING	memory (up)	0.922652
GO_POSITIVE_REGULATION_OF_ENDOTHELIAL_CELL_MIGRATION	memory (up)	0.910286
PID_IL4_2PATHWAY	memory (up)	0.909932
GO_ACTIVATION_OF_CYSTEINE_TYPE_ENDOPEPTIDASE_ACTIVITY	memory (up)	0.905167
DORSEY_GAB2_TARGETS	memory (up)	0.904779
ROY_WOUND_BLOOD_VESSEL_UP	memory (up)	0.90306
MIYAGAWA_TARGETS_OF_EWSR1_ETS_FUSIONS_DN	memory (up)	0.902996
PID_PTP1B_PATHWAY	memory (up)	0.901813
CONCANNON_APOPTOSIS_BY_EPOXOMICIN_UP	memory (up)	0.898253
REACTOME_VEGF_LIGAND_RECEPTOR_INTERACTIONS	memory (up)	0.893654
GO_ZYMOGEN_ACTIVATION	memory (up)	0.89334
KEGG_NOD_LIKE_RECEPTOR_SIGNALING_PATHWAY	memory (up)	0.892789
NEMETH_INFLAMMATORY_RESPONSE_LPS_UP	memory (up)	0.891004
BIOCARTA_41BB_PATHWAY	memory (up)	0.889542
CORRE_MULTIPLE_MYELOMA_UP	memory (up)	0.886378
GO_NEGATIVE_REGULATION_OF_EPITHELIAL_CELL_APOPTOTIC_PROCESS	memory (up)	0.885484
NAKAYAMA_SOFT_TISSUE_TUMORS_PCA1_UP	memory (up)	0.885363
GO_POSITIVE_REGULATION_OF_MONOCYTE_CHEMOTAXIS	memory (up)	0.884049
REN_ALVEOLAR_RHABDOMYOSARCOMA_DN	memory (up)	0.883102
GO_FIBRONECTIN_BINDING	memory (up)	0.88063
GO_CYTOKINE_MEDIATED_SIGNALING_PATHWAY	memory (up)	0.879352
GO_PLATELET_DERIVED_GROWTH_FACTOR_RECEPTOR_BINDING	memory (up)	0.878766
GO_LYMPH_VESSEL_DEVELOPMENT	memory (up)	0.878741
PETROVA_ENDOTHELIUM_LYMPHATIC_VS_BLOOD_DN	memory (up)	0.878407
ICHIBA_GRAFT_VERSUS_HOST_DISEASE_D7_UP	memory (up)	0.878382
GO_POSITIVE_REGULATION_OF_COAGULATION	memory (up)	0.877221
CHARAFE_BREAST_CANCER_LUMINAL_VS_MESENCHYMAL_DN	memory (up)	0.876672
SCHUETZ_BREAST_CANCER_DUCTAL_INVASIVE_UP	memory (up)	0.875741
HUANG_DASATINIB_RESISTANCE_UP	memory (up)	0.874039
KEGG_HEMATOPOIETIC_CELL_LINEAGE	memory (up)	0.870239
WIELAND_UP_BY_HBV_INFECTION	memory (up)	0.866272
GO_LYMPH_VESSEL_MORPHOGENESIS	memory (up)	0.863673
GO_REGULATION_OF_FIBRINOLYSIS	memory (up)	0.863337
GO_LYMPHANGIOGENESIS	memory (up)	0.862029
WIEDERSCHAIN_TARGETS_OF_BMI1_AND_PCGF2	memory (up)	0.861379
BRUECKNER_TARGETS_OF_MIRLET7A3_DN	memory (up)	0.861132
PID_CD40_PATHWAY	memory (up)	0.859038
FARMER_BREAST_CANCER_CLUSTER_4	memory (up)	0.857252
DORN_ADENOVIRUS_INFECTION_24HR_DN	memory (up)	0.852405
ZHANG_ANTIVIRAL_RESPONSE_TO_RIBAVIRIN_DN	memory (up)	0.852253
GO_INVADOPODIUM	memory (up)	0.851341
GO_TOLL_LIKE_RECEPTOR_SIGNALING_PATHWAY	memory (up)	0.851036
GO_CELLULAR_RESPONSE_TO_MECHANICAL_STIMULUS	memory (up)	0.850776
PID_TNF_PATHWAY	memory (up)	0.850427
REACTOME_NUCLEOTIDE_BINDING_DOMAIN_LEUCINE_RICH_REPEAT_CONTAINING_RECEPTOR_NLR_SIGNALING_PATHWAYS	memory (up)	0.849723
GO_RESPONSE_TO_TUMOR_NECROSIS_FACTOR	memory (up)	0.849687
PEDERSEN_TARGETS_OF_611CTF_ISOFORM_OF_ERBB2	memory (up)	0.849349
DER_IFN_GAMMA_RESPONSE_UP	memory (up)	0.848848
CERVERA_SDHB_TARGETS_2	memory (up)	0.847985
GO_NEGATIVE_REGULATION_OF_ION_TRANSPORT	memory (up)	0.847386
GO_PATTERN_RECOGNITION_RECEPTOR_SIGNALING_PATHWAY	memory (up)	0.845746
GO_POSITIVE_REGULATION_OF_PEPTIDASE_ACTIVITY	memory (up)	0.845297
GO_CELLULAR_RESPONSE_TO_CYTOKINE_STIMULUS	memory (up)	0.845168
PID_INTEGRIN3_PATHWAY	memory (up)	0.841967
WANG_METHYLATED_IN_BREAST_CANCER	memory (up)	0.838981
GO_REGULATION_OF_DEFENSE_RESPONSE	memory (up)	0.83864
REACTOME_INTERACTION_BETWEEN_L1_AND_ANKYRINS	memory (up)	0.838543
ANASTASSIOU_MULTICANCER_INVASIVENESS_SIGNATURE	memory (up)	0.83765
NIELSEN_GIST_AND_SYNOVIAL_SARCOMA_DN	memory (up)	0.835874
PID_NFAT_TFPATHWAY	memory (up)	0.835029
GO_REGULATION_OF_RESPONSE_TO_WOUNDING	memory (up)	0.833922
SA_MMP_CYTOKINE_CONNECTION	memory (up)	0.833865
GO_CELLULAR_RESPONSE_TO_INTERLEUKIN_6	memory (up)	0.82978
CHARAFE_BREAST_CANCER_BASAL_VS_MESENCHYMAL_DN	memory (up)	0.828868
SMID_BREAST_CANCER_LUMINAL_B_DN	memory (up)	0.82869
KEGG_APOPTOSIS	memory (up)	0.828452
GO_LIPOPOLYSACCHARIDE_MEDIATED_SIGNALING_PATHWAY	memory (up)	0.82674
FIGUEROA_AML_METHYLATION_CLUSTER_5_UP	memory (up)	0.824245
HERNANDEZ_ABERRANT_MITOSIS_BY_DOCETACEL_4NM_UP	memory (up)	0.824229
GO_RESPONSE_TO_CYTOKINE	memory (up)	0.823972
GO_LAMININ_BINDING	memory (up)	0.823786
GO_EXTERNAL_SIDE_OF_PLASMA_MEMBRANE	memory (up)	0.823541
HAN_SATB1_TARGETS_DN	memory (up)	0.823288
BROWNE_HCMV_INFECTION_14HR_DN	memory (up)	0.81973
ALONSO_METASTASIS_NEURAL_UP	memory (up)	0.819641
GO_POSITIVE_REGULATION_OF_RESPONSE_TO_WOUNDING	memory (up)	0.818605
PID_LYMPH_ANGIOGENESIS_PATHWAY	memory (up)	0.818389
CLASPER_LYMPHATIC_VESSELS_DURING_METASTASIS_DN	memory (up)	0.818089
DANG_REGULATED_BY_MYC_DN	memory (up)	0.81777
GO_MYD88_INDEPENDENT_TOLL_LIKE_RECEPTOR_SIGNALING_PATHWAY	memory (up)	0.816885
GO_ENDOLYSOSOME	memory (up)	0.815693
GO_LIGAND_GATED_CALCIUM_CHANNEL_ACTIVITY	memory (up)	0.815677
GO_NEGATIVE_REGULATION_OF_ENDOTHELIAL_CELL_APOPTOTIC_PROCESS	memory (up)	0.81483
MCMURRAY_TP53_HRAS_COOPERATION_RESPONSE_UP	memory (up)	0.813913
POS_HISTAMINE_RESPONSE_NETWORK	memory (up)	0.812579
AMIT_EGF_RESPONSE_480_MCF10A	memory (up)	0.810918
REACTOME_NOD1_2_SIGNALING_PATHWAY	memory (up)	0.808633
HOSHIDA_LIVER_CANCER_SUBCLASS_S1	memory (up)	0.807011
TSAI_RESPONSE_TO_RADIATION_THERAPY	memory (up)	0.806929
GO_LYMPHOCYTE_HOMEOSTASIS	memory (up)	0.806545
GO_CYTOKINE_RECEPTOR_ACTIVITY	memory (up)	0.806144
JACKSON_DNMT1_TARGETS_UP	memory (up)	0.806036
LIU_VAV3_PROSTATE_CARCINOGENESIS_UP	memory (up)	0.805183
GO_REGULATION_OF_MACROPHAGE_DERIVED_FOAM_CELL_DIFFERENTIATION	memory (up)	0.804452
ZHANG_PROLIFERATING_VS_QUIESCENT	memory (up)	0.802724
PID_CD8_TCR_DOWNSTREAM_PATHWAY	memory (up)	0.801774
GO_NECROPTOTIC_PROCESS	memory (up)	0.800032
PID_INTEGRIN1_PATHWAY	memory (up)	0.799903
ST_DIFFERENTIATION_PATHWAY_IN_PC12_CELLS	memory (up)	0.79902
RODWELL_AGING_KIDNEY_NO_BLOOD_UP	memory (up)	0.797816
BIOCARTA_SODD_PATHWAY	memory (up)	0.797502
GO_NEGATIVE_REGULATION_OF_PROTEIN_MATURATION	memory (up)	0.796493
GO_POSITIVE_REGULATION_OF_MACROPHAGE_ACTIVATION	memory (up)	0.79613
REACTOME_INNATE_IMMUNE_SYSTEM	memory (up)	0.795986
REACTOME_GASTRIN_CREB_SIGNALLING_PATHWAY_VIA_PKC_AND_MAPK	memory (up)	0.79398
GO_NEGATIVE_REGULATION_OF_TYPE_I_INTERFERON_PRODUCTION	memory (up)	0.793684
LINDGREN_BLADDER_CANCER_CLUSTER_2B	memory (up)	0.792905
HEDVAT_ELF4_TARGETS_UP	memory (up)	0.792033
GO_REGULATION_OF_ENDOTHELIAL_CELL_MIGRATION	memory (up)	0.791189
HARRIS_BRAIN_CANCER_PROGENITORS	memory (up)	0.790325
ABE_VEGFA_TARGETS_30MIN	memory (up)	0.788323
VERHAAK_GLIOBLASTOMA_MESENCHYMAL	memory (up)	0.788142
REACTOME_SIGNAL_TRANSDUCTION_BY_L1	memory (up)	0.788066
GO_SIDE_OF_MEMBRANE	memory (up)	0.787859
KEGG_FOCAL_ADHESION	memory (up)	0.787329
GO_NECROTIC_CELL_DEATH	memory (up)	0.784229
BROCKE_APOPTOSIS_REVERSED_BY_IL6	memory (up)	0.783249
MAHAJAN_RESPONSE_TO_IL1A_UP	memory (up)	0.782242
RODRIGUES_THYROID_CARCINOMA_DN	memory (up)	0.781663
HIRSCH_CELLULAR_TRANSFORMATION_SIGNATURE_UP	memory (up)	0.781351
GO_REGULATION_OF_PEPTIDASE_ACTIVITY	memory (up)	0.781245
GO_PROTEIN_COMPLEX_INVOLVED_IN_CELL_ADHESION	memory (up)	0.780696
GO_LOCALIZATION_WITHIN_MEMBRANE	memory (up)	0.780124
WALLACE_PROSTATE_CANCER_RACE_UP	memory (up)	0.779805
MISHRA_CARCINOMA_ASSOCIATED_FIBROBLAST_UP	memory (up)	0.77958
DORN_ADENOVIRUS_INFECTION_48HR_DN	memory (up)	0.778174
GO_REGULATION_OF_ALPHA_BETA_T_CELL_PROLIFERATION	memory (up)	0.777297
REACTOME_CLASS_I_MHC_MEDIATED_ANTIGEN_PROCESSING_PRESENTATION	memory (up)	0.776661
GO_EXTRACELLULAR_MATRIX_BINDING	memory (up)	0.775913
GRUETZMANN_PANCREATIC_CANCER_UP	memory (up)	0.77401
GUILLAUMOND_KLF10_TARGETS_DN	memory (up)	0.773221
AMIT_SERUM_RESPONSE_240_MCF10A	memory (up)	0.771683
GO_INFLAMMATORY_RESPONSE	memory (up)	0.771075
HUMMEL_BURKITTS_LYMPHOMA_DN	memory (up)	0.770982
PID_TRAIL_PATHWAY	memory (up)	0.770595
NIELSEN_GIST_VS_SYNOVIAL_SARCOMA_DN	memory (up)	0.769885
CHICAS_RB1_TARGETS_CONFLUENT	memory (up)	0.766843
REACTOME_TRIF_MEDIATED_TLR3_SIGNALING	memory (up)	0.766424
ISRE_01	memory (up)	0.764899
GO_REGULATION_OF_ENDOTHELIAL_CELL_PROLIFERATION	memory (up)	0.764746
WONG_ENDMETRIUM_CANCER_DN	memory (up)	0.764599
ST_INTERLEUKIN_13_PATHWAY	memory (up)	0.763739
ST_IL_13_PATHWAY	memory (up)	0.763739
LABBE_TGFB1_TARGETS_UP	memory (up)	0.762216
REACTOME_ADAPTIVE_IMMUNE_SYSTEM	memory (up)	0.760495
GO_PLASMA_MEMBRANE_RECEPTOR_COMPLEX	memory (up)	0.759636
KEGG_TOLL_LIKE_RECEPTOR_SIGNALING_PATHWAY	memory (up)	0.757555
FRIDMAN_IMMORTALIZATION_DN	memory (up)	0.756988
GO_EXTRINSIC_APOPTOTIC_SIGNALING_PATHWAY_VIA_DEATH_DOMAIN_RECEPTORS	memory (up)	0.756452
ST_TUMOR_NECROSIS_FACTOR_PATHWAY	memory (up)	0.756008
BIOCARTA_PLATELETAPP_PATHWAY	memory (up)	0.755648
NIELSEN_SYNOVIAL_SARCOMA_DN	memory (up)	0.755016
NIELSEN_SCHWANNOMA_DN	memory (up)	0.754779
SMIRNOV_RESPONSE_TO_IR_2HR_UP	memory (up)	0.754343
AMIT_EGF_RESPONSE_40_MCF10A	memory (up)	0.753974
GO_ERBB_SIGNALING_PATHWAY	memory (up)	0.753574
GO_ACTIVATION_OF_CYSTEINE_TYPE_ENDOPEPTIDASE_ACTIVITY_INVOLVED_IN_APOPTOTIC_SIGNALING_PATHWAY	memory (up)	0.752266
GAZDA_DIAMOND_BLACKFAN_ANEMIA_ERYTHROID_UP	memory (up)	0.751419
AMIT_EGF_RESPONSE_240_HELA	memory (up)	0.751236
RICKMAN_TUMOR_DIFFERENTIATED_WELL_VS_MODERATELY_DN	memory (up)	0.750808
MARKEY_RB1_ACUTE_LOF_UP	memory (up)	0.749237
SMIRNOV_RESPONSE_TO_IR_6HR_UP	memory (up)	0.7487
BIOCARTA_ECM_PATHWAY	memory (up)	0.747053
PHONG_TNF_RESPONSE_VIA_P38_COMPLETE	memory (up)	0.746275
ST_INTEGRIN_SIGNALING_PATHWAY	memory (up)	0.742928
GO_POSITIVE_REGULATION_OF_VASCULAR_ENDOTHELIAL_GROWTH_FACTOR_RECEPTOR_SIGNALING_PATHWAY	memory (up)	0.742801
BROWN_MYELOID_CELL_DEVELOPMENT_UP	memory (up)	0.741096
RICKMAN_TUMOR_DIFFERENTIATED_WELL_VS_POORLY_DN	memory (up)	0.740154
REACTOME_NFKB_AND_MAP_KINASES_ACTIVATION_MEDIATED_BY_TLR4_SIGNALING_REPERTOIRE	memory (up)	0.739773
BIOCARTA_STEM_PATHWAY	memory (up)	0.738702
BIOCARTA_TOLL_PATHWAY	memory (up)	0.738597
XU_HGF_SIGNALING_NOT_VIA_AKT1_6HR	memory (up)	0.736675
GO_REGULATION_OF_VASCULAR_ENDOTHELIAL_GROWTH_FACTOR_RECEPTOR_SIGNALING_PATHWAY	memory (up)	0.735815
PID_HIV_NEF_PATHWAY	memory (up)	0.735238
SARTIPY_BLUNTED_BY_INSULIN_RESISTANCE_UP	memory (up)	0.734492
QI_PLASMACYTOMA_UP	memory (up)	0.733519
DER_IFN_ALPHA_RESPONSE_UP	memory (up)	0.733457
BIOCARTA_MITOCHONDRIA_PATHWAY	memory (up)	0.732731
PID_SYNDECAN_2_PATHWAY	memory (up)	0.732687
GO_SIGNAL_TRANSDUCTION_BY_PROTEIN_PHOSPHORYLATION	memory (up)	0.732541
GO_PROTEASE_BINDING	memory (up)	0.730106
KEGG_JAK_STAT_SIGNALING_PATHWAY	memory (up)	0.730058
COWLING_MYCN_TARGETS	memory (up)	0.729658
DORN_ADENOVIRUS_INFECTION_12HR_UP	memory (up)	0.728566
ZHU_SKIL_TARGETS_UP	memory (up)	0.727736
GO_HOST	memory (up)	0.726863
GO_REGULATION_OF_LIPOPROTEIN_METABOLIC_PROCESS	memory (up)	0.726109
GO_POSITIVE_REGULATION_OF_PROTEOLYSIS	memory (up)	0.725751
BASSO_CD40_SIGNALING_UP	memory (up)	0.725696
HENDRICKS_SMARCA4_TARGETS_UP	memory (up)	0.725582
GO_DEFENSE_RESPONSE_TO_OTHER_ORGANISM	memory (up)	0.724404
REACTOME_EXTRINSIC_PATHWAY_FOR_APOPTOSIS	memory (up)	0.724048
PAL_PRMT5_TARGETS_DN	memory (up)	0.723374
GO_INNATE_IMMUNE_RESPONSE	memory (up)	0.72255
GO_REGULATION_OF_ALCOHOL_BIOSYNTHETIC_PROCESS	memory (up)	0.722286
WANG_CISPLATIN_RESPONSE_AND_XPC_DN	memory (up)	0.721733
GO_CYSTEINE_TYPE_ENDOPEPTIDASE_REGULATOR_ACTIVITY_INVOLVED_IN_APOPTOTIC_PROCESS	memory (up)	0.72143
GO_CYTOKINE_PRODUCTION_INVOLVED_IN_IMMUNE_RESPONSE	memory (up)	0.720864
YAMAZAKI_TCEB3_TARGETS_UP	memory (up)	0.720801
GO_REGULATION_OF_NECROTIC_CELL_DEATH	memory (up)	0.717551
REACTOME_COLLAGEN_FORMATION	memory (up)	0.717353
GO_REGULATION_OF_CYSTEINE_TYPE_ENDOPEPTIDASE_ACTIVITY	memory (up)	0.717061
WU_HBX_TARGETS_3_UP	memory (up)	0.716521
PID_CDC42_PATHWAY	memory (up)	0.714226
BURTON_ADIPOGENESIS_8	memory (up)	0.713671
AMUNDSON_GAMMA_RADIATION_RESISTANCE	memory (up)	0.71259
FULCHER_INFLAMMATORY_RESPONSE_LECTIN_VS_LPS_UP	memory (up)	0.711987
GO_POSITIVE_REGULATION_OF_ALPHA_BETA_T_CELL_PROLIFERATION	memory (up)	0.710972
GO_T_CELL_RECEPTOR_SIGNALING_PATHWAY	memory (up)	0.710879
GO_CYTOKINE_BINDING	memory (up)	0.710233
LIEN_BREAST_CARCINOMA_METAPLASTIC	memory (up)	0.709855
GO_ENDOLYSOSOME_MEMBRANE	memory (up)	0.709569
ZHAN_MULTIPLE_MYELOMA_SPIKED	memory (up)	0.709555
BIOCARTA_DEATH_PATHWAY	memory (up)	0.70932
GO_RESPONSE_TO_MECHANICAL_STIMULUS	memory (up)	0.708826
WANG_TNF_TARGETS	memory (up)	0.708069
GO_CYTOKINE_PRODUCTION	memory (up)	0.707819
GO_ENDOPLASMIC_RETICULUM_LUMEN	memory (up)	0.707551
GO_REGULATION_OF_STRIATED_MUSCLE_CONTRACTION	memory (up)	0.70728
KEGG_ECM_RECEPTOR_INTERACTION	memory (up)	0.707011
RTAAACA_FREAC2_01	memory (up)	0.704493
GO_NEGATIVE_REGULATION_OF_PROTEOLYSIS	memory (up)	0.704159
KIM_MYCL1_AMPLIFICATION_TARGETS_UP	memory (up)	0.703468
GO_NEGATIVE_REGULATION_OF_ORGANIC_ACID_TRANSPORT	memory (up)	0.703334
KEGG_ERBB_SIGNALING_PATHWAY	memory (up)	0.702124
BIOCARTA_MCALPAIN_PATHWAY	memory (up)	0.701823
REACTOME_HEMOSTASIS	memory (up)	0.701281
GO_REGULATION_OF_VITAMIN_METABOLIC_PROCESS	memory (up)	0.699922
PID_ANTHRAX_PATHWAY	memory (up)	0.699812
KEGG_TRYPTOPHAN_METABOLISM	memory (up)	0.698997
DORN_ADENOVIRUS_INFECTION_12HR_DN	memory (up)	0.698592
PID_SYNDECAN_4_PATHWAY	memory (up)	0.698166
GO_POSITIVE_REGULATION_OF_CELL_MATRIX_ADHESION	memory (up)	0.698079
GO_POSITIVE_REGULATION_OF_NF_KAPPAB_TRANSCRIPTION_FACTOR_ACTIVITY	memory (up)	0.697732
REACTOME_L1CAM_INTERACTIONS	memory (up)	0.697565
FRIDMAN_SENESCENCE_UP	memory (up)	0.696995
BURTON_ADIPOGENESIS_PEAK_AT_8HR	memory (up)	0.696904
PID_INTEGRIN_CS_PATHWAY	memory (up)	0.696818
GO_REGULATION_OF_CYTOKINE_PRODUCTION	memory (up)	0.696479
BIOCARTA_LONGEVITY_PATHWAY	memory (up)	0.696391
GO_GROWTH_PLATE_CARTILAGE_DEVELOPMENT	memory (up)	0.693869
REACTOME_G_ALPHA_Q_SIGNALLING_EVENTS	memory (up)	0.693524
WARTERS_RESPONSE_TO_IR_SKIN	memory (up)	0.693259
SEITZ_NEOPLASTIC_TRANSFORMATION_BY_8P_DELETION_DN	memory (up)	0.692035
PID_SYNDECAN_1_PATHWAY	memory (up)	0.690498
ICHIBA_GRAFT_VERSUS_HOST_DISEASE_35D_UP	memory (up)	0.690039
VERRECCHIA_RESPONSE_TO_TGFB1_C6	IL-1beta sensitive (dn)	0.830816
REACTOME_FGFR_LIGAND_BINDING_AND_ACTIVATION	IL-1beta sensitive (dn)	0.813933
LIEN_BREAST_CARCINOMA_METAPLASTIC_VS_DUCTAL_DN	IL-1beta sensitive (dn)	0.812328
GO_PHOSPHOLIPASE_INHIBITOR_ACTIVITY	IL-1beta sensitive (dn)	0.80673
CORRE_MULTIPLE_MYELOMA_DN	IL-1beta sensitive (dn)	0.795493
GO_LIPASE_INHIBITOR_ACTIVITY	IL-1beta sensitive (dn)	0.794315
GO_NEGATIVE_REGULATION_OF_EPIDERMAL_CELL_DIFFERENTIATION	IL-1beta sensitive (dn)	0.785918
RODRIGUES_DCC_TARGETS_UP	IL-1beta sensitive (dn)	0.777624
PID_HNF3B_PATHWAY	IL-1beta sensitive (dn)	0.77587
GO_CALCIUM_CHANNEL_COMPLEX	IL-1beta sensitive (dn)	0.769282
VANDESLUIS_COMMD1_TARGETS_GROUP_4_UP	IL-1beta sensitive (dn)	0.768148
CHIARETTI_T_ALL_REFRACTORY_TO_THERAPY	IL-1beta sensitive (dn)	0.76677
RICKMAN_TUMOR_DIFFERENTIATED_WELL_VS_POORLY_UP	IL-1beta sensitive (dn)	0.764896
GO_ESTABLISHMENT_OF_EPITHELIAL_CELL_POLARITY	IL-1beta sensitive (dn)	0.759916
GO_ARMADILLO_REPEAT_DOMAIN_BINDING	IL-1beta sensitive (dn)	0.753748
GO_ESTABLISHMENT_OF_TISSUE_POLARITY	IL-1beta sensitive (dn)	0.751734
GO_ADENYLATE_CYCLASE_INHIBITING_G_PROTEIN_COUPLED_RECEPTOR_SIGNALING_PATHWAY	IL-1beta sensitive (dn)	0.750853
OHM_EMBRYONIC_CARCINOMA_UP	IL-1beta sensitive (dn)	0.747825
GO_EAR_DEVELOPMENT	IL-1beta sensitive (dn)	0.740885
YAMASHITA_LIVER_CANCER_STEM_CELL_UP	IL-1beta sensitive (dn)	0.735602
GO_POSITIVE_REGULATION_OF_INSULIN_LIKE_GROWTH_FACTOR_RECEPTOR_SIGNALING_PATHWAY	IL-1beta sensitive (dn)	0.735089
GO_ADENYLATE_CYCLASE_MODULATING_G_PROTEIN_COUPLED_RECEPTOR_SIGNALING_PATHWAY	IL-1beta sensitive (dn)	0.734797
GO_PROTEIN_DNA_COMPLEX	IL-1beta sensitive (dn)	0.732895
GO_PROSTATE_GLAND_GROWTH	IL-1beta sensitive (dn)	0.729875
GO_CYCLASE_ACTIVITY	IL-1beta sensitive (dn)	0.714742
GO_REGULATION_OF_RECEPTOR_INTERNALIZATION	IL-1beta sensitive (dn)	0.712691
GO_AMMONIUM_ION_BINDING	IL-1beta sensitive (dn)	0.710009
ZHANG_RESPONSE_TO_IKK_INHIBITOR_AND_TNF_DN	IL-1beta sensitive (dn)	0.709663
GO_AUDITORY_RECEPTOR_CELL_DIFFERENTIATION	IL-1beta sensitive (dn)	0.707002
GO_RENAL_SYSTEM_VASCULATURE_DEVELOPMENT	IL-1beta sensitive (dn)	0.702957
GO_CYCLIC_NUCLEOTIDE_MEDIATED_SIGNALING	IL-1beta sensitive (dn)	0.702749
GO_REGULATION_OF_ORGAN_FORMATION	IL-1beta sensitive (dn)	0.702453
SMID_BREAST_CANCER_LUMINAL_B_UP	IL-1beta sensitive (dn)	0.700025
VALK_AML_CLUSTER_1	IL-1beta sensitive (dn)	0.699164
GO_SYNAPTONEMAL_COMPLEX_ORGANIZATION	IL-1beta sensitive (dn)	0.698389
FUKUSHIMA_TNFSF11_TARGETS	IL-1beta sensitive (dn)	0.696646
GO_LUNG_CELL_DIFFERENTIATION	IL-1beta sensitive (dn)	0.696356
SERVITJA_ISLET_HNF1A_TARGETS_DN	IL-1beta sensitive (dn)	0.694193
GO_NEGATIVE_REGULATION_OF_EPIDERMIS_DEVELOPMENT	IL-1beta sensitive (dn)	0.69366
GO_NEURONAL_STEM_CELL_POPULATION_MAINTENANCE	IL-1beta sensitive (dn)	0.692747
GO_REGULATION_OF_GLUCONEOGENESIS	IL-1beta sensitive (dn)	0.692167
KEGG_MATURITY_ONSET_DIABETES_OF_THE_YOUNG	memory (dn)	0.914953
REACTOME_REGULATION_OF_BETA_CELL_DEVELOPMENT	memory (dn)	0.882737
GO_CORNIFIED_ENVELOPE	memory (dn)	0.877793
ZHOU_PANCREATIC_EXOCRINE_PROGENITOR	memory (dn)	0.871666
GO_REGULATION_OF_CELL_FATE_COMMITMENT	memory (dn)	0.861163
RICKMAN_HEAD_AND_NECK_CANCER_E	memory (dn)	0.854379
ZHOU_PANCREATIC_BETA_CELL	memory (dn)	0.840742
ODONNELL_METASTASIS_DN	memory (dn)	0.788328
GO_DORSAL_VENTRAL_PATTERN_FORMATION	memory (dn)	0.78545
GO_REGULATION_OF_CELL_PROLIFERATION_INVOLVED_IN_HEART_MORPHOGENESIS	memory (dn)	0.783864
GO_NEURON_FATE_SPECIFICATION	memory (dn)	0.776872
GO_DETERMINATION_OF_ADULT_LIFESPAN	memory (dn)	0.776474
GO_PANCREAS_DEVELOPMENT	memory (dn)	0.768534
ZHENG_FOXP3_TARGETS_IN_THYMUS_DN	memory (dn)	0.765179
CLIMENT_BREAST_CANCER_COPY_NUMBER_DN	memory (dn)	0.762599
NAKAMURA_LUNG_CANCER	memory (dn)	0.733157
GO_HEART_FORMATION	memory (dn)	0.705679
GO_REGULATION_OF_FATTY_ACID_BIOSYNTHETIC_PROCESS	memory (dn)	0.700695
